# Supplementary material for: Choice of High-Throughput Proteomics Method Affects Data Integration with Transcriptomics and the Potential Use in Biomarker Discovery
Source: Cancers (Basel). 2022 Nov 23;14(23):5761. doi: 10.3390/cancers14235761 (PMC9736226; doi:10.3390/cancers14235761)
Supplement: Supplementary file 1 [file cancers-14-05761-s001.zip]

Archive with 7 entries (6 files):
- supplementary_files/
- supplementary_files/.DS_Store
- supplementary_files/supplementary_fileS1.html
- supplementary_files/supplementary_figureS1.pdf
- supplementary_files/supplementary_figureS2.pdf
- supplementary_files/supplementary_tableS1.tsv
- supplementary_files/supplementary_tableS2.tsv
