# Supplementary material for: Choice of High-Throughput Proteomics Method Affects Data Integration with Transcriptomics and the Potential Use in Biomarker Discovery
Source: Cancers (Basel). 2022 Nov 23;14(23):5761. doi: 10.3390/cancers14235761 (PMC9736226; doi:10.3390/cancers14235761)
Supplement: Supplementary file 1 [file cancers-14-05761-s001.zip › supplementary_files/supplementary_tableS1.tsv]

Position	Aliquot	Specimen	group	DIA	DDA	CLINICAL	CLINICAL.AIM1.RNA.DATA	OSbin	OS (year)	Clinical Evaluation Groups	LN status	Age	ER status	PR status	HER2 status	Grade	Tumor size	AIMS_PAM50	IC10	CIT	PAM50_centroid	ROR-S	ROR-T	ROR-P	ROR-PT	ROR-Tot	Oncotype DX	Gene70	GGI	Endopredict	Genius	TNBCtype	SCMOD2	Gene76	HDPP	SDPP
B1F8	empty position	NA	B1	200701_Sergio_DIA_B1F8.mzML	LFQ intensity B1F8	NA	NA	NA	NA	NA	NA	NA	NA	NA	NA	NA	NA	NA	NA	NA	NA	NA	NA	NA	NA	NA	NA	NA	NA	NA	NA	NA	NA	NA	NA	NA
B2C1	empty position	NA	B1	NA	NA	NA	NA	NA	NA	NA	NA	NA	NA	NA	NA	NA	NA	NA	NA	NA	NA	NA	NA	NA	NA	NA	NA	NA	NA	NA	NA	NA	NA	NA	NA	NA
B2C4	empty position	NA	B1	NA	NA	NA	NA	NA	NA	NA	NA	NA	NA	NA	NA	NA	NA	NA	NA	NA	NA	NA	NA	NA	NA	NA	NA	NA	NA	NA	NA	NA	NA	NA	NA	NA
B2C5	empty position	NA	B1	NA	NA	NA	NA	NA	NA	NA	NA	NA	NA	NA	NA	NA	NA	NA	NA	NA	NA	NA	NA	NA	NA	NA	NA	NA	NA	NA	NA	NA	NA	NA	NA	NA
B2D2	empty position	NA	B1	NA	NA	NA	NA	NA	NA	NA	NA	NA	NA	NA	NA	NA	NA	NA	NA	NA	NA	NA	NA	NA	NA	NA	NA	NA	NA	NA	NA	NA	NA	NA	NA	NA
B1A1	S000002.l.ft.a2	S000002	B1	NA	NA	S000002.l.r.m.c.lib.g.k.a.t	NA	0	7.06575342465753	TNBC_Cyto	NodeNegative	66	Neg	Neg	Neg	3	16	Basal	10	basL	Basal	1	1	1	1	1	1	1	1	1	1	UNS	ER-/HER2-	0	cluster2	1
B1A2	S000012.l.ft.a2	S000012	B1	200629_Sergio_DIA_B1A2.mzML	LFQ intensity B1A2	S000012.l.r.m.c.lib.g.k.a.t	NA	0	7.06027397260274	TNBC_Cyto	NodePositive	56	Neg	Neg	Neg	3	25	Basal	10	basL	Basal	1	1	1	1	1	1	1	1	1	1	BL1	ER-/HER2-	0.5	cluster3	1
B1A3	S000039.l.ft.a2	S000039	B1	200629_Sergio_DIA_B1A3.mzML	LFQ intensity B1A3	S000039.l.r.m.c.lib.g.k.a.t	NA	0	7.01369863013699	TNBC_Cyto	NodePositive	36	Neg	Neg	Neg	3	17	Basal	10	basL	Basal	1	1	1	1	1	1	1	1	1	1	UNS	ER-/HER2-	0.5	cluster2	1
B1A4	S000049.l.ft.a2	S000049	B1	200629_Sergio_DIA_B1A4.mzML	LFQ intensity B1A4	S000049.l.r.m.c.lib.g.k.a.t	NA	0	6.96712328767123	TNBC_Cyto	NodeNegative	61	Neg	Neg	Neg	3	10	Basal	10	basL	Basal	1	1	1	1	1	1	1	1	1	1	M	ER-/HER2-	0.5	cluster3	1
B1A5	S000054.l.ft.a2	S000054	B1	200629_Sergio_DIA_B1A5.mzML	LFQ intensity B1A5	S000054.l.r.m.c.lib.g.k.a.t	NA	0	6.95342465753425	TNBC_Cyto	NodeNegative	73	Neg	Neg	Neg	3	12	Basal	10	basL	Basal	1	1	1	1	1	1	1	1	1	0	IM	ER-/HER2-	0.5	cluster3	0.5
B1A7	S000084.l.ft.a	S000084	B1	200629_Sergio_DIA_B1A7.mzML	LFQ intensity B1A7	S000084.l.r.m.c.lib.g.k.a.t	NA	0	6.90684931506849	HER2+/ER+_ImmunAndEndoAndCyto	NodePositive	39	Pos	Neg	Pos	3	51	LumA	5	lumB	LumA	0.5	1	0.5	0.5	1	1	1	1	1	0	NA	HER2+	1	cluster1	0
B1A8	S000089.l.ft.a	S000089	B1	200629_Sergio_DIA_B1A8.mzML	LFQ intensity B1A8	NA	NA	NA	NA	NA	NA	NA	NA	NA	NA	NA	NA	NA	NA	NA	NA	NA	NA	NA	NA	NA	NA	NA	NA	NA	NA	NA	NA	NA	NA	NA
B1A9	S000093.l.ft.a	S000093	B1	200629_Sergio_DIA_B1A9.mzML	LFQ intensity B1A9	S000093.l.r.m.c.lib.g.k.a.t	NA	0	6.93424657534247	ER+/HER2-/LN-_Untreated	NodeNegative	64	Pos	Pos	Neg	1	8	LumA	3	normL	LumA	0	0	0	0	0	0.5	0	0	0	0	NA	ER+/HER2- Low Prolif	0	cluster1	0
B1B1	S000100.l.ft.a	S000100	B1	200629_Sergio_DIA_B1B1.mzML	LFQ intensity B1B1	S000100.l.r.m.c.lib.g.k.a.t	NA	1	6.5972602739726	ER+/HER2-/LN+_Endo	NodePositive	82	Pos	Neg	Neg	3	37	LumA	9	lumB	LumB	1	1	1	1	1	1	1	1	1	1	NA	ER+/HER2- High Prolif	1	cluster2	1
B1B2	S000105.l.ft.a	S000105	B1	NA	NA	S000105.l.r.m.c.lib.g.k.a.t	NA	0	6.86027397260274	ER+/HER2-/LN-_Endo	NodeNegative	66	Pos	Neg	Neg	2	26	LumA	3	normL	LumA	0	0.5	0	0	0	1	0	0	1	0	NA	ER+/HER2- Low Prolif	0	cluster2	0.5
B1B3	S000106.l.ft.a	S000106	B1	200629_Sergio_DIA_B1B3.mzML	LFQ intensity B1B3	S000106.l.r.m.c.lib.g.k.a.t	NA	0	6.87123287671233	ER+/HER2-/LN-_Endo	NodeNegative	67	Pos	Neg	Neg	3	6	LumB	1	lumB	LumB	1	1	1	1	1	1	1	1	1	1	NA	ER+/HER2- High Prolif	1	cluster3	0.5
B1B4	S000107.l.ft.a	S000107	B1	200629_Sergio_DIA_B1B4.mzML	LFQ intensity B1B4	S000107.l.r.m.c.lib.g.k.a.t	NA	0	6.87123287671233	ER+/HER2-/LN-_Endo	NodeNegative	59	Pos	Pos	Neg	3	16	LumB	1	lumC	LumB	1	1	1	1	1	1	1	1	1	1	NA	ER+/HER2- High Prolif	1	cluster2	0.5
B1B5	S000108.l.ft.a	S000108	B1	NA	NA	S000108.l.r.m.c.lib.g.k.a.t	NA	0	6.90958904109589	ER+/HER2-/LN-_Endo	NodeNegative	57	Pos	Pos	Neg	2	60	LumA	7	lumA	LumB	0.5	1	0.5	0.5	0.5	0.5	1	0	1	0.5	NA	ER+/HER2- Low Prolif	1	cluster2	0.5
B1B6	S000109.l.ft.a	S000109	B1	200629_Sergio_DIA_B1B6.mzML	LFQ intensity B1B6	S000109.l.r.m.c.lib.g.k.a.t	NA	0	6.90958904109589	NA	NodeNegative	61	Pos	Pos	Pos	3	13	LumA	5	lumC	LumA	0.5	0.5	0.5	0.5	0.5	1	1	0	1	1	NA	HER2+	0.5	cluster2	0.5
B1B7	S000110.l.ft.a	S000110	B1	200629_Sergio_DIA_B1B7.mzML	LFQ intensity B1B7	NA	NA	NA	NA	NA	NA	NA	NA	NA	NA	NA	NA	NA	NA	NA	NA	NA	NA	NA	NA	NA	NA	NA	NA	NA	NA	NA	NA	NA	NA	NA
B1B8	S000111.l.ft.a	S000111	B1	200629_Sergio_DIA_B1B8.mzML	LFQ intensity B1B8	S000111.l.r.m.c.lib.g.k.a.t	NA	0	6.85205479452055	ER+/HER2-/LN-_Endo	NodeNegative	65	Pos	Neg	Neg	2	32	LumA	7	lumA	LumB	0.5	1	0.5	0.5	1	0.5	1	0	1	1	NA	ER+/HER2- High Prolif	1	cluster2	0.5
B1B9	S000112.l.ft.a	S000112	B1	NA	NA	S000112.l.r.m.c.lib.g.k.a.t	NA	0	6.89041095890411	ER+/HER2-/LN-_Endo	NodeNegative	69	Pos	Pos	Neg	2	10	LumA	7	lumB	LumA	0.5	0	0.5	0.5	0	1	1	1	1	0.5	NA	ER+/HER2- High Prolif	1	cluster1	0
B1C1	S000113.l.ft.a	S000113	B1	NA	NA	S000113.l.r.m.c.lib.g.k.a.t	NA	0	6.89041095890411	ER+/HER2-/LN+_Endo	NodePositive	61	Pos	Pos	Neg	1	11	LumA	4	lumC	LumA	0.5	0.5	0.5	0.5	0.5	1	1	1	1	0.5	NA	ER+/HER2- Low Prolif	0.5	cluster2	0
B1C2	S000114.l.ft.a	S000114	B1	200629_Sergio_DIA_B1C2.mzML	LFQ intensity B1C2	S000114.l.r.m.c.lib.g.k.a.t	NA	1	3.42191780821918	ER+/HER2-/LN+_Endo	NodePositive	73	Pos	Pos	Neg	2	12	Normal	4	normL	LumA	0	0	0	0	0	0.5	0	0	0	0	NA	ER+/HER2- Low Prolif	0	cluster1	0
B1C3	S000115.l.ft.a	S000115	B1	200629_Sergio_DIA_B1C3.mzML	LFQ intensity B1C3	S000115.l.r.m.c.lib.g.k.a.t	NA	0	6.87123287671233	ER+/HER2-/LN+_Endo	NodePositive	67	Pos	Neg	Neg	1	12	LumA	3	normL	LumA	0	0	0	0	0.5	1	1	0	1	0	NA	ER+/HER2- Low Prolif	0.5	cluster2	0
B1C4	S000116.l.ft.a	S000116	B1	200629_Sergio_DIA_B1C4.mzML	LFQ intensity B1C4	S000116.l.r.m.c.lib.g.k.a.t	NA	0	6.87123287671233	ER+/HER2-/LN+_Endo	NodePositive	70	Pos	Pos	Neg	2	17	Normal	3	normL	LumA	0	0	0	0	0	1	0	0	0	0	NA	ER+/HER2- Low Prolif	0	cluster1	0
B1C5	S000117.l.ft.a	S000117	B1	200629_Sergio_DIA_B1C5.mzML	LFQ intensity B1C5	S000117.l.r.m.c.lib.g.k.a.t	NA	0	6.86027397260274	ER+/HER2-/LN-_Endo	NodeNegative	41	Pos	Pos	Neg	2	18	LumA	3	normL	LumA	0	0	0	0	0	1	0	0	1	0	NA	ER+/HER2- Low Prolif	0	cluster2	0.5
B1C6	S000118.l.ft.a	S000118	B1	NA	NA	S000118.l.r.m.c.lib.g.k.a.t	NA	0	6.85753424657534	ER+/HER2-/LN-_Endo	NodeNegative	81	Pos	Pos	Neg	2	11	Normal	4	lumC	NA	1	0.5	0.5	0.5	0	1	1	0	1	1	NA	ER-/HER2-	0	cluster3	0
B1C7	S000119.l.ft.a	S000119	B1	200629_Sergio_DIA_B1C7.mzML	LFQ intensity B1C7	S000119.l.r.m.c.lib.g.k.a.t	NA	0	6.91506849315068	ER+/HER2-/LN-_Endo	NodeNegative	67	Pos	Pos	Neg	2	11	LumA	4	lumA	LumA	0	0	0	0	0	0	0	0	1	0	NA	ER+/HER2- Low Prolif	0.5	cluster3	0
B1C8	S000120.l.ft.a	S000120	B1	NA	NA	S000120.l.r.m.c.lib.g.k.a.t	NA	0	6.85205479452055	ER+/HER2-/LN-_Untreated	NodeNegative	70	Pos	Pos	Neg	2	8	LumA	3	lumA	LumA	0.5	0.5	0.5	0.5	0	1	1	0	0	0.5	NA	ER+/HER2- Low Prolif	0.5	NA	0
B1C9	S000121.l.ft.a	S000121	B1	NA	NA	S000121.l.r.m.c.lib.g.k.a.t	NA	0	6.98630136986301	ER+/HER2-/LN-_Endo	NodeNegative	84	Pos	Pos	Neg	2	29	LumA	3	lumA	LumA	0.5	0.5	0.5	0.5	0.5	0	0	0	1	0.5	NA	ER+/HER2- Low Prolif	0	cluster2	0.5
B1D1	S000125.l.ft.a	S000125	B1	NA	NA	S000125.l.r.m.c.lib.g.k.a.t	NA	0	6.89315068493151	ER+/HER2-/LN-_Endo	NodeNegative	45	Pos	Pos	Neg	3	15	LumA	4	lumA	LumA	0.5	0	0.5	0.5	0	1	1	1	1	0.5	NA	ER+/HER2- Low Prolif	0.5	cluster1	0.5
B1D2	S000126.l.ft.a	S000126	B1	NA	NA	S000126.l.r.m.c.lib.g.k.a.t	NA	0	6.90958904109589	ER+/HER2-/LN+_Endo	NodePositive	46	Pos	Neg	Neg	2	15	Normal	6	lumB	Normal	0.5	0.5	0.5	0.5	1	1	1	1	1	0.5	NA	ER+/HER2- High Prolif	0.5	cluster1	0
B1D3	S000127.l.ft.a	S000127	B1	200629_Sergio_DIA_B1D3.mzML	LFQ intensity B1D3	S000127.l.r.m.c.lib.g.k.a.t	NA	0	6.8958904109589	ER+/HER2-/LN+_EndoAndCyto	NodePositive	65	Pos	Pos	Neg	3	18	LumB	6	lumB	LumB	0.5	0.5	0.5	0.5	1	1	1	1	1	1	NA	ER+/HER2- High Prolif	1	cluster3	1
B1D4	S000128.l.ft.a	S000128	B1	200629_Sergio_DIA_B1D4.mzML	LFQ intensity B1D4	S000128.l.r.m.c.lib.g.k.a.t	NA	1	2.42739726027397	HER2+/ER+_ImmunAndEndoAndCyto	NodeNegative	61	Pos	Pos	Pos	3	30	Normal	5	normL	Normal	0	0.5	0.5	0.5	0	0.5	1	1	1	0.5	NA	ER+/HER2- High Prolif	1	cluster3	0
B1D5	S000129.l.ft.a	S000129	B1	200701_Sergio_DIA_B1D5.mzML	LFQ intensity B1D5	S000129.l.r.m.c.lib.g.k.a.t	NA	0	6.89315068493151	ER+/HER2-/LN-_Endo	NodeNegative	66	Pos	Pos	Neg	2	12	LumA	3	lumA	LumA	0	0	0	0	0	1	1	0	1	0	NA	ER+/HER2- Low Prolif	0	cluster1	0
B1D6	S000131.l.ft.a	S000131	B1	200701_Sergio_DIA_B1D6.mzML	LFQ intensity B1D6	S000131.l.r.m.c.lib.g.k.a.t	NA	0	6.87123287671233	ER+/HER2-/LN+_Endo	NodePositive	72	Pos	Pos	Neg	2	31	LumB	9	lumB	LumB	1	1	1	1	1	0	1	1	1	1	NA	ER+/HER2- High Prolif	1	cluster3	0.5
B1D7	S000133.l.ft.a	S000133	B1	200701_Sergio_DIA_B1D7.mzML	LFQ intensity B1D7	S000133.l.r.m.c.lib.g.k.a.t	NA	0	6.87123287671233	ER+/HER2-/LN-_Endo	NodeNegative	73	Pos	Pos	Neg	2	12	LumA	8	lumA	LumA	0.5	0	0.5	0.5	0	1	0	0	1	0	NA	ER+/HER2- Low Prolif	0.5	cluster2	0.5
B1D8	S000134.l.ft.a	S000134	B1	200701_Sergio_DIA_B1D8.mzML	LFQ intensity B1D8	S000134.l.r.m2.c.lib.g.k.a.t	NA	0	6.87671232876712	ER+/HER2-/LN+_Endo	NodePositive	69	Pos	Pos	Neg	3	22	Her2	10	lumB	LumB	1	1	1	1	1	1	1	1	1	1	NA	ER+/HER2- High Prolif	1	cluster2	0.5
B1D9	S000135.l.ft.a	S000135	B1	NA	NA	S000135.l.r.m.c.lib.g.k.a.t	NA	0	6.89041095890411	ER+/HER2-/LN+_Endo	NodePositive	61	Pos	Pos	Neg	2	13	LumA	3	lumA	LumA	0	0	0	0	0	0.5	0	0	1	0.5	NA	ER+/HER2- Low Prolif	0.5	cluster3	0.5
B1E1	S000138.l.ft.a	S000138	B1	NA	NA	S000138.l.r.m.c.lib.g.k.a.t	NA	1	3.9041095890411	ER+/HER2-/LN-_Endo	NodeNegative	65	Pos	Pos	Neg	1	11	Normal	4	normL	LumA	0	0	0	0	0	1	0	0	1	0	NA	ER+/HER2- Low Prolif	0	cluster1	0
B1E2	S000140.l.ft.a	S000140	B1	200701_Sergio_DIA_B1E2.mzML	LFQ intensity B1E2	S000140.l.r.m.c.lib.g.k.a.t	NA	0	6.83561643835616	ER+/HER2-/LN-_Endo	NodeNegative	39	Pos	Pos	Neg	2	14	LumA	8	lumA	LumA	0.5	0.5	0.5	0.5	0.5	1	1	1	1	0.5	NA	ER+/HER2- High Prolif	0.5	cluster2	1
B1E3	S000141.l.ft.a	S000141	B1	200701_Sergio_DIA_B1E3.mzML	LFQ intensity B1E3	S000141.l.r.m.c.lib.g.k.a.t	NA	0	6.83561643835616	HER2+/ER+_ImmunAndEndoAndCyto	NodePositive	62	Pos	Pos	Pos	3	26	Her2	5	lumC	Her2	1	1	1	1	1	1	1	1	1	1	NA	HER2+	1	cluster2	0.5
B1E4	S000143.l.ft.a	S000143	B1	200701_Sergio_DIA_B1E4.mzML	LFQ intensity B1E4	S000143.l.r.m.c.lib.g.k.a.t	NA	0	6.83013698630137	ER+/HER2-/LN-_Endo	NodeNegative	66	Pos	Neg	Neg	2	25	LumA	8	lumC	LumA	0.5	0.5	0.5	0.5	0	1	0	0	1	0.5	NA	ER+/HER2- Low Prolif	0	cluster1	0
B1E5	S000144.l.ft.a	S000144	B1	200701_Sergio_DIA_B1E5.mzML	LFQ intensity B1E5	S000144.l.r.m.c.lib.g.k.a.t	NA	1	1.16986301369863	ER+/HER2-/LN+_Endo	NodePositive	84	Pos	Neg	Neg	2	23	LumA	3	normL	LumA	0.5	0.5	0.5	0.5	1	1	0	0	1	0	NA	ER+/HER2- Low Prolif	0.5	cluster2	0.5
B1E6	S000145.l.ft.a	S000145	B1	200701_Sergio_DIA_B1E6.mzML	LFQ intensity B1E6	S000145.l.r.m.c.lib.g.k.a.t	NA	0	6.85753424657534	ER+/HER2-/LN+_Endo	NodePositive	65	Pos	Pos	Neg	1	11	LumA	7	normL	LumA	0	0	0	0	0	0.5	0	0	0	0	NA	ER+/HER2- Low Prolif	0	cluster1	0
B1E7	S000146.l.ft.a	S000146	B1	200701_Sergio_DIA_B1E7.mzML	LFQ intensity B1E7	S000146.l.r.m.c.lib.g.k.a.t	NA	0	6.83835616438356	ER+/HER2-/LN+_EndoAndCyto	NodePositive	50	Pos	Pos	Neg	2	11	LumA	4	lumA	LumA	0	0	0	0	0.5	1	1	0	1	0	NA	ER+/HER2- Low Prolif	1	NA	0.5
B1E8	S000149.l.ft.a	S000149	B1	200701_Sergio_DIA_B1E8.mzML	LFQ intensity B1E8	S000149.l.r.m.c.lib.g.k.a.t	NA	0	6.83287671232877	ER+/HER2-/LN-_Endo	NodeNegative	55	Pos	Pos	Neg	2	14	LumA	8	normL	LumA	0	0	0	0	0	0	0	0	1	0	NA	ER+/HER2- Low Prolif	0.5	NA	0
B1E9	S000150.l.ft.a	S000150	B1	200701_Sergio_DIA_B1E9.mzML	LFQ intensity B1E9	S000150.l.r.m.c.lib.g.k.a.t	NA	0	6.86027397260274	ER+/HER2-/LN-_Endo	NodeNegative	50	Pos	Pos	Neg	2	20	LumA	8	lumB	LumB	0.5	0.5	0.5	0.5	0.5	1	1	1	1	1	NA	ER+/HER2- High Prolif	1	cluster2	1
B1F1	S000151.l.ft.a	S000151	B1	200701_Sergio_DIA_B1F1.mzML	LFQ intensity B1F1	S000151.l.r.m.c.lib.g.k.a.t	NA	0	6.84109589041096	ER+/HER2-/LN-_EndoAndCyto	NodeNegative	49	Pos	Pos	Neg	3	19	LumB	9	lumB	LumB	0.5	0.5	0.5	0.5	0.5	0	1	1	1	1	NA	ER+/HER2- High Prolif	1	cluster3	0
B1F2	S000152.l.ft.a	S000152	B1	200701_Sergio_DIA_B1F2.mzML	LFQ intensity B1F2	S000152.l.r.m.c.lib.g.k.a.t	NA	0	6.86027397260274	ER+/HER2-/LN+_EndoAndCyto	NodePositive	61	Pos	Pos	Neg	2	12	LumA	9	lumB	LumB	1	0.5	1	0.5	1	1	1	1	1	1	NA	ER+/HER2- High Prolif	1	cluster2	1
B1F3	S000154.l.ft.a	S000154	B1	200701_Sergio_DIA_B1F3.mzML	LFQ intensity B1F3	NA	NA	NA	NA	NA	NA	NA	NA	NA	NA	NA	NA	NA	NA	NA	NA	NA	NA	NA	NA	NA	NA	NA	NA	NA	NA	NA	NA	NA	NA	NA
B1F4	S000155.l.ft.a	S000155	B1	200701_Sergio_DIA_B1F4.mzML	LFQ intensity B1F4	S000155.l.r.m.c.lib.g.k.a.t	NA	0	6.87671232876712	ER+/HER2-/LN+_Endo	NodePositive	46	Pos	Pos	Neg	1	20	LumA	3	normL	LumA	0	0	0	0	0.5	0	0	0	1	0	NA	ER+/HER2- Low Prolif	0	cluster2	0
B1F5	S000156.l.ft.a2	S000156	B1	200701_Sergio_DIA_B1F5.mzML	LFQ intensity B1F5	S000156.l.r.m3.c.lib.g.k.a.t	NA	0	6.81917808219178	TNBC_Cyto	NodePositive	73	Neg	Neg	Neg	3	50	Basal	10	basL	Basal	1	1	1	1	1	1	1	1	1	1	BL2	ER-/HER2-	0.5	cluster2	1
B1F6	S000157.l.ft.a	S000157	B1	200701_Sergio_DIA_B1F6.mzML	LFQ intensity B1F6	S000157.l.r.m.c.lib.g.k.a.t	NA	0	6.83013698630137	ER+/HER2-/LN-_Endo	NodeNegative	62	Pos	Pos	Neg	2	11	LumA	7	lumB	LumB	1	0.5	1	0.5	1	0	1	1	1	1	NA	ER+/HER2- High Prolif	1	cluster3	0.5
B1F7	S000158.l.ft.a	S000158	B1	200701_Sergio_DIA_B1F7.mzML	LFQ intensity B1F7	S000158.l.r.m.c.lib.g.k.a.t	NA	0	6.83287671232877	ER+/HER2-/LN+_EndoAndCyto	NodePositive	46	Pos	Pos	Neg	2	14	LumA	8	lumA	LumA	0.5	0.5	0.5	0.5	1	0.5	1	1	1	0.5	NA	ER+/HER2- High Prolif	1	cluster1	0
B1F9	S000160.l.ft.a2	S000160	B1	200703_Sergio_DIA_B1F9.mzML	LFQ intensity B1F9	S000160.l.r.m.c.lib.g.k.a.t	NA	0	6.87945205479452	TNBC_Cyto	NodeNegative	28	Neg	Neg	Neg	3	12	Basal	10	basL	Basal	1	1	1	1	1	1	1	1	1	0.5	BL1	ER-/HER2-	0.5	cluster3	1
B1G1	S000161.l.ft.a	S000161	B1	NA	NA	S000161.l.r.m.c.lib.g.k.a.t	NA	0	6.86849315068493	ER+/HER2-/LN-_Endo	NodeNegative	70	Pos	Pos	Neg	1	12	Normal	4	normL	LumA	0	0	0	0	0	1	0	0	0	0	NA	ER+/HER2- Low Prolif	0	cluster1	0
B1G2	S000162.l.ft.a	S000162	B1	200703_Sergio_DIA_B1G2.mzML	LFQ intensity B1G2	S000162.l.r.m.c.lib.g.k.a.t	NA	0	6.81917808219178	ER+/HER2-/LN-_Endo	NodeNegative	55	Pos	Pos	Neg	1	12	LumA	3	normL	LumA	0.5	0	0	0	0	1	0	0	1	0	NA	ER+/HER2- Low Prolif	0.5	cluster2	0.5
B1G3	S000163.l.ft.a	S000163	B1	200703_Sergio_DIA_B1G3.mzML	LFQ intensity B1G3	S000163.l.r.m.c.lib.g.k.a.t	NA	0	6.81095890410959	ER+/HER2-/LN+_EndoAndCyto	NodePositive	53	Pos	Pos	Neg	2	22	LumA	1	lumB	LumA	0.5	0.5	0.5	0.5	0.5	0	1	0	1	1	NA	ER+/HER2- Low Prolif	1	cluster2	1
B1G4	S000164.l.ft.a	S000164	B1	200703_Sergio_DIA_B1G4.mzML	LFQ intensity B1G4	S000164.l.r.m.c.lib.g.k.a.t	NA	0	6.84109589041096	ER+/HER2-/LN-_Untreated	NodeNegative	66	Pos	Neg	Neg	2	10	Normal	4	normL	LumA	0	0	0	0	0	1	0	0	1	0	NA	ER+/HER2- Low Prolif	0	cluster3	0
B1G5	S000167.l.ft.a	S000167	B1	NA	NA	S000167.l.r.m3.c.lib.g.k.a.t	NA	0	6.84109589041096	ER+/HER2-/LN-_Endo	NodeNegative	52	Pos	Pos	Neg	2	7	Normal	4	normL	LumA	0	0	0	0	0	0.5	1	0	0	0	NA	ER+/HER2- Low Prolif	0	cluster1	0
B1G6	S000170.l.ft.a	S000170	B1	200703_Sergio_DIA_B1G6.mzML	LFQ intensity B1G6	S000170.l.r.m3.c.lib.g.k.a.t	NA	0	6.84931506849315	ER+/HER2-/LN-_Endo	NodeNegative	63	Pos	Pos	Neg	3	12	LumB	4	lumB	LumB	1	1	1	1	1	1	1	1	1	0.5	NA	ER+/HER2- High Prolif	1	cluster3	0
B1G7	S000171.l.ft.a	S000171	B1	200703_Sergio_DIA_B1G7.mzML	LFQ intensity B1G7	S000171.l.r.m3.c.lib.g.k.a.t	NA	0	6.83835616438356	ER+/HER2-/LN+_Endo	NodePositive	75	Pos	Pos	Neg	2	40	LumA	8	lumA	LumA	0.5	0.5	0.5	0.5	1	0	1	0	1	0.5	NA	ER+/HER2- High Prolif	1	NA	1
B1G8	S000176.l.ft.a	S000176	B1	200703_Sergio_DIA_B1G8.mzML	LFQ intensity B1G8	S000176.l.r.m3.c.lib.g.k.a.t	NA	1	3.60547945205479	NA	NodePositive	84	Pos	Pos	Pos	3	20	Her2	5	lumC	LumB	1	1	1	1	1	1	1	1	1	1	NA	HER2+	1	cluster2	1
B1G9	S000177.l.ft.a	S000177	B1	200703_Sergio_DIA_B1G9.mzML	LFQ intensity B1G9	S000177.l.r.m3.c.lib.g.k.a.t	NA	0	6.83561643835616	HER2+/ER-_ImmunAndCyto	NodePositive	76	Neg	Neg	Pos	3	28	Her2	4	mApo	Her2	1	1	1	1	1	1	1	0	1	1	NA	HER2+	0.5	cluster2	1
B1H1	S000185.l.ft.a2	S000185	B1	200703_Sergio_DIA_B1H1.mzML	LFQ intensity B1H1	S000185.l.r.m3.c.lib.g.k.a.t	NA	0	6.81643835616438	TNBC_Cyto	NodeNegative	29	Neg	Neg	Neg	3	18	Basal	10	basL	Basal	1	1	1	1	1	1	1	1	1	1	BL1	ER-/HER2-	0.5	cluster3	1
B1H2	S000186.l.ft.a2	S000186	B1	200703_Sergio_DIA_B1H2.mzML	LFQ intensity B1H2	S000186.l.r.m3.c.lib.g.k.a.t	NA	0	6.8	TNBC_Cyto	NodeNegative	62	Neg	Neg	Neg	3	14	Basal	10	basL	Basal	1	1	1	1	1	1	1	1	1	1	M	ER-/HER2-	0.5	cluster3	1
B1H3	S000190.l.ft.a	S000190	B1	200703_Sergio_DIA_B1H3.mzML	LFQ intensity B1H3	S000190.l.r.m3.c.lib.g.k.a.t	NA	0	6.81917808219178	HER2+/ER-_ImmunAndCyto	NodePositive	50	Neg	Neg	Pos	3	7	Her2	5	mApo	Her2	1	1	1	1	1	1	1	1	1	0	NA	HER2+	0.5	cluster2	0.5
B1H4	S000195.l.ft.a	S000195	B1	200703_Sergio_DIA_B1H4.mzML	LFQ intensity B1H4	S000195.l.r.m3.c.lib.g.k.a.t	NA	0	6.81917808219178	ER+/HER2-/LN+_EndoAndCyto	NodePositive	66	Pos	Neg	Neg	3	27	Her2	9	lumC	Basal	1	1	1	1	1	1	1	1	1	1	NA	ER+/HER2- High Prolif	1	cluster2	0.5
B1H5	S000197.l.ft.a	S000197	B1	200703_Sergio_DIA_B1H5.mzML	LFQ intensity B1H5	NA	NA	NA	NA	NA	NA	NA	NA	NA	NA	NA	NA	NA	NA	NA	NA	NA	NA	NA	NA	NA	NA	NA	NA	NA	NA	NA	NA	NA	NA	NA
B1H6	S000200.l.ft.a2	S000200	B1	200703_Sergio_DIA_B1H6.mzML	LFQ intensity B1H6	S000200.l.r.m2.c.lib.g.k.a.t	NA	0	6.79178082191781	TNBC_Cyto	NodeNegative	40	Neg	Neg	Neg	3	13	Basal	10	basL	Basal	1	1	0.5	1	0.5	1	1	1	1	1	M	ER-/HER2-	0.5	cluster2	1
B1H7	S000204.l.ft.a2	S000204	B1	200703_Sergio_DIA_B1H7.mzML	LFQ intensity B1H7	S000204.l.r.m2.c.lib.g.k.a.t	NA	0	6.85205479452055	NA	NodeNegative	71	Neg	Neg	Neg	2	10	LumB	9	lumB	LumB	1	0.5	1	1	1	1	1	1	1	1	NA	ER+/HER2- High Prolif	0.5	cluster2	1
B1H8	S000209.l.ft.a2	S000209	B1	200703_Sergio_DIA_B1H8.mzML	LFQ intensity B1H8	S000209.l.r.m2.c.lib.g.k.a.t	NA	1	2.37534246575342	TNBC_Cyto	NodePositive	65	Neg	Neg	Neg	3	35	Her2	4	mApo	Her2	1	1	1	1	1	1	1	1	1	1	BL2	ER-/HER2-	0.5	cluster2	0.5
B1H9	S000213.l.ft.a2	S000213	B1	200703_Sergio_DIA_B1H9.mzML	LFQ intensity B1H9	S000213.l.r.m2.c.lib.g.k.a.t	NA	1	5.42739726027397	TNBC_Untreated	NodeNegative	53	Neg	Neg	Neg	3	10	Basal	10	basL	Basal	1	1	1	1	1	1	1	1	1	0	IM	ER-/HER2-	0	cluster3	1
B1I1	S000215.l.ft.a2	S000215	B1	NA	NA	S000215.l.r.m2.c.lib.g.k.a.t	NA	0	6.77534246575342	TNBC_Cyto	NodeNegative	43	Neg	Neg	Neg	3	9	Basal	10	basL	Basal	1	1	1	1	0.5	1	1	1	1	1	IM	ER-/HER2-	0	cluster3	1
B1I2	S000216.l.ft.a2	S000216	B1	200703_Sergio_DIA_B1I2.mzML	LFQ intensity B1I2	S000216.l.r.m2.c.lib.g.k.a.t	NA	0	6.83287671232877	TNBC_Cyto	NodeNegative	71	Neg	Neg	Neg	3	17	Normal	4	normL	LumA	0	0	0	0	0	1	1	0	1	0	MSL	ER+/HER2- Low Prolif	0.5	cluster1	0.5
B1I3	S000219.l.ft.a2	S000219	B1	200703_Sergio_DIA_B1I3.mzML	LFQ intensity B1I3	S000219.l.r.m2.c.lib.g.k.a.t	NA	0	6.78082191780822	TNBC_Cyto	NodePositive	54	Neg	Neg	Neg	3	11	Basal	10	basL	Basal	1	1	1	1	1	1	1	1	1	1	M	ER-/HER2-	0.5	cluster2	1
B1I4	S000247.l.ft.a	S000247	B1	200703_Sergio_DIA_B1I4.mzML	LFQ intensity B1I4	S000247.l.r.m.c.lib.g.k.a.t	NA	0	6.74246575342466	ER+/HER2-/LN+_EndoAndCyto	NodePositive	65	Pos	Neg	Neg	3	32	LumB	9	lumB	LumB	1	1	1	1	1	1	1	1	1	1	NA	ER+/HER2- High Prolif	1	cluster3	1
B1I5	S000260.l.ft.a	S000260	B1	200724_Sergio_DIA_B1I5.mzML	LFQ intensity B1I5	S000260.l.r.m.c.lib.g.k.a.t	NA	0	6.83561643835616	ER+/HER2-/LN+_Endo	NodePositive	73	Pos	Neg	Neg	2	60	Normal	3	normL	Normal	0	0.5	0	0	1	1	1	0	0	0	NA	ER+/HER2- Low Prolif	0	cluster3	0
B1I6	S000261.l.ft.a	S000261	B1	200724_Sergio_DIA_B1I6.mzML	LFQ intensity B1I6	S000261.l.r.m.c.lib.g.k.a.t	NA	0	6.68767123287671	HER2+/ER+_ImmunAndEndoAndCyto	NodePositive	70	Pos	Neg	Pos	3	30	LumB	1	lumC	LumB	1	1	1	1	1	1	1	1	1	0.5	NA	ER+/HER2- High Prolif	0.5	cluster3	0
B1I7	S000262.l.ft.a2	S000262	B1	200724_Sergio_DIA_B1I7.mzML	LFQ intensity B1I7	S000262.l.r.m.c.lib.g.k.a.t	NA	1	1.29041095890411	TNBC_Untreated	NodeNegative	84	Neg	Neg	Neg	2	20	Basal	4	basL	Basal	1	1	1	1	0.5	1	1	1	1	1	M	ER-/HER2-	0.5	cluster2	1
B1I8	S000264.l.ft.a	S000264	B1	200724_Sergio_DIA_B1I8.mzML	LFQ intensity B1I8	S000264.l.r.m2.c.lib.g.k.a.t	NA	0	2.4986301369863	HER2+/ER+_ImmunAndEndoAndCyto	NodeNegative	39	Pos	Pos	Pos	3	22	Her2	5	lumC	Her2	0.5	1	1	1	1	1	1	1	1	0	NA	HER2+	1	cluster1	0
B1I9	S000267.l.ft.a	S000267	B1	NA	LFQ intensity B1I9	S000267.l.r.m.c.lib.g.k.a.t	NA	0	6.7013698630137	ER+/HER2-/LN+_Endo	NodePositive	69	Pos	Pos	Neg	2	55	LumA	9	lumB	LumA	0.5	0.5	0.5	0.5	1	0.5	1	1	1	1	NA	ER+/HER2- High Prolif	1	cluster1	0
B2A1	S000268.l.ft.a	S000268	B2	NA	LFQ intensity B2A1	NA	NA	NA	NA	NA	NA	NA	NA	NA	NA	NA	NA	NA	NA	NA	NA	NA	NA	NA	NA	NA	NA	NA	NA	NA	NA	NA	NA	NA	NA	NA
B2A2	S000271.l.ft.a	S000271	B2	200724_Sergio_DIA_B2A2.mzML	LFQ intensity B2A2	S000271.l.r.m.c.lib.g.k.a.t	NA	1	1.13424657534247	ER+/HER2-/LN-_Endo	NodeNegative	79	Pos	Pos	Neg	2	11	LumA	7	lumA	LumA	0.5	0.5	0.5	0.5	0.5	0.5	1	0	1	0.5	NA	ER+/HER2- High Prolif	1	cluster2	1
B2A3	S000276.l.ft.a	S000276	B2	200724_Sergio_DIA_B2A3.mzML	LFQ intensity B2A3	S000276.l.r.m.c.lib.g.k.a.t	NA	0	6.81095890410959	HER2+/ER-_ImmunAndCyto	NodePositive	72	Neg	Neg	Pos	3	NA	Her2	5	mApo	Her2	1	1	1	1	1	1	1	1	1	0.5	NA	HER2+	0.5	cluster2	1
B2A4	S000277.l.ft.a	S000277	B2	NA	NA	S000277.l.r.m.c.lib.g.k.a.t	NA	0	6.6986301369863	ER+/HER2-/LN-_Endo	NodeNegative	48	Pos	Pos	Neg	3	14	LumA	4	lumB	Normal	0.5	0.5	0.5	1	0.5	1	1	1	1	1	NA	ER+/HER2- High Prolif	1	cluster1	0
B2A5	S000280.l.ft.a	S000280	B2	NA	NA	S000280.l.r.m.c.lib.g.k.a.t	NA	0	6.70684931506849	ER+/HER2-/LN-_Endo	NodeNegative	72	Pos	Pos	Neg	2	15	LumA	7	lumA	LumB	0.5	0.5	0.5	0.5	0.5	0	0	1	1	1	NA	ER+/HER2- High Prolif	1	cluster2	0.5
B2A6	S000283.l.ft.a	S000283	B2	200724_Sergio_DIA_B2A6.mzML	LFQ intensity B2A6	S000283.l.r.m.c.lib.g.k.a.t	NA	1	2.01917808219178	NA	NodePositive	79	Neg	Pos	Pos	3	23	Her2	1	mApo	Her2	1	1	1	1	1	1	1	1	1	0.5	NA	HER2+	0.5	cluster2	1
B2A7	S000284.l.ft.a	S000284	B2	NA	LFQ intensity B2A7	S000284.l.r.m.c.lib.g.k.a.t	NA	1	2.46849315068493	ER+/HER2-/LN+_EndoAndCyto	NodePositive	51	Pos	Neg	Neg	3	18	Normal	1	lumC	Normal	0.5	0.5	0.5	0.5	1	1	1	1	1	1	NA	ER+/HER2- High Prolif	1	cluster3	0.5
B2A8	S000285.l.ft.a2	S000285	B2	200724_Sergio_DIA_B2A8.mzML	LFQ intensity B2A8	S000285.l.r.m.c.lib.g.k.a.t	NA	0	6.67945205479452	TNBC_Cyto	NodeNegative	60	Neg	Neg	Neg	3	25	Basal	10	basL	Basal	1	1	1	1	1	1	1	1	1	0	IM	ER-/HER2-	0.5	cluster3	1
B2A9	S000287.l.ft.a	S000287	B2	200724_Sergio_DIA_B2A9.mzML	LFQ intensity B2A9	S000287.l.r.m.c.lib.g.k.a.t	NA	0	6.82191780821918	HER2+/ER-_ImmunAndCyto	NodeNegative	44	Neg	Neg	Pos	2	8	Her2	5	mApo	Her2	1	1	1	1	1	1	1	0	1	1	NA	HER2+	0.5	cluster2	1
B2B1	S000290.l.ft.a	S000290	B2	200724_Sergio_DIA_B2B1.mzML	LFQ intensity B2B1	S000290.l.r.m.c.lib.g.k.a.t	NA	0	6.7041095890411	ER+/HER2-/LN-_Endo	NodeNegative	63	Pos	Neg	Neg	3	19	LumB	1	lumB	LumB	1	0.5	1	1	1	1	1	1	1	1	NA	ER+/HER2- High Prolif	1	cluster2	1
B2B2	S000294.l.ft.a2	S000294	B2	200724_Sergio_DIA_B2B2.mzML	LFQ intensity B2B2	S000294.l.r.m.c.lib.g.k.a.t	NA	0	6.75890410958904	TNBC_Untreated	NodeNegative	79	Neg	Neg	Neg	2	16	Normal	4	mApo	LumA	0.5	0	0	0	0	1	1	0	1	1	LAR	ER+/HER2- Low Prolif	0.5	cluster2	1
B2B3	S000295.l.ft.a	S000295	B2	200724_Sergio_DIA_B2B3.mzML	LFQ intensity B2B3	S000295.l.r.m.c.lib.g.k.a.t	NA	0	6.7041095890411	NA	NodeNegative	41	Neg	Neg	Pos	3	1	Her2	5	mApo	Her2	0.5	0.5	0.5	1	0.5	1	1	1	1	1	NA	HER2+	0.5	cluster2	0.5
B2B4	S000299.l.ft.a	S000299	B2	200724_Sergio_DIA_B2B4.mzML	LFQ intensity B2B4	S000299.l.r.m.c.lib.g.k.a.t	NA	1	2.11232876712329	ER+/HER2-/LN-_EndoAndCyto	NodeNegative	64	Pos	Neg	Neg	3	25	Basal	10	basL	Basal	1	1	1	1	1	1	1	1	1	1	NA	ER-/HER2-	1	cluster2	1
B2B5	S000303.l.ft.a2	S000303	B2	NA	LFQ intensity B2B5	S000303.l.r.m.c.lib.g.k.a.t	NA	0	6.73698630136986	TNBC_Cyto	NodePositive	66	Neg	Neg	Neg	2	12	Her2	4	mApo	Her2	1	0.5	0.5	0.5	1	1	1	0	1	1	LAR	ER-/HER2-	0.5	cluster2	1
B2B6	S000304.l.ft.a	S000304	B2	200724_Sergio_DIA_B2B6.mzML	LFQ intensity B2B6	S000304.l.r.m.c.lib.g.k.a.t	NA	0	6.72328767123288	ER+/HER2-/LN-_Endo	NodeNegative	85	Pos	Pos	Neg	2	16	LumB	4	lumB	LumB	1	0.5	1	0.5	1	0.5	1	1	0	1	NA	ER+/HER2- High Prolif	1	cluster1	0.5
B2B7	S000308.l.ft.a	S000308	B2	200724_Sergio_DIA_B2B7.mzML	LFQ intensity B2B7	S000308.l.r.m.c.lib.g.k.a.t	NA	0	6.66027397260274	NA	NodeNegative	50	Pos	Neg	Pos	3	5	Her2	4	mApo	Her2	1	0.5	1	1	0.5	1	1	1	1	0	NA	HER2+	0.5	cluster1	0
B2B8	S000313.l.ft.a	S000313	B2	200724_Sergio_DIA_B2B8.mzML	LFQ intensity B2B8	S000313.l.r.m.c.lib.g.k.a.t	NA	0	6.70684931506849	ER+/HER2-/LN-_Endo	NodeNegative	71	Pos	Pos	Neg	2	11	Normal	4	normL	Normal	0	0	0	0	0	0.5	1	0	0	0	NA	ER+/HER2- Low Prolif	0	cluster1	0.5
B2B9	S000317.l.ft.a	S000317	B2	NA	LFQ intensity B2B9	S000317.l.r.m.c.lib.g.k.a.t	NA	0	6.66027397260274	ER+/HER2-/LN-_Endo	NodeNegative	63	Pos	Pos	Neg	2	12	Normal	3	lumC	LumA	0.5	0.5	0.5	0.5	0	1	1	1	1	0.5	NA	ER+/HER2- Low Prolif	0.5	cluster1	0
B2C2	S000324.l.ft.a	S000324	B2	NA	LFQ intensity B2C2	S000324.l.r.m.c.lib.g.k.a.t	NA	1	6.6986301369863	ER+/HER2-/LN+_Endo	NodePositive	67	Pos	Pos	Neg	2	13	LumA	9	lumC	Her2	1	1	1	1	1	1	1	1	1	1	NA	ER+/HER2- High Prolif	0.5	cluster2	0
B2C3	S000327.l.ft.a	S000327	B2	200724_Sergio_DIA_B2C3.mzML	LFQ intensity B2C3	S000327.l.r.m.c.lib.g.k.a.t	NA	1	1.26301369863014	ER+/HER2-/LN-_Endo	NodeNegative	55	Pos	Neg	Neg	3	45	Basal	10	basL	Basal	1	1	1	1	1	1	1	1	1	0.5	NA	ER-/HER2-	1	cluster2	1
B2C6	S000340.l.ft.a	S000340	B2	NA	LFQ intensity B2C6	S000340.l.r.m2.c.lib.g.k.a.t	NA	0	6.65753424657534	HER2+/ER+_ImmunAndEndoAndCyto	NodeNegative	67	Pos	Neg	Pos	3	6	LumA	9	lumB	LumA	0.5	0.5	0.5	0.5	0	1	1	0	1	1	NA	HER2+	1	cluster1	0.5
B2C7	S000342.l.ft.a	S000342	B2	200724_Sergio_DIA_B2C7.mzML	LFQ intensity B2C7	S000342.l.r.m2.c.lib.g.k.a.t	NA	0	6.68219178082192	HER2+/ER+_ImmunAndEndoAndCyto	NodePositive	38	Pos	Pos	Pos	3	25	Her2	5	lumC	Her2	1	1	1	1	1	1	1	1	1	1	NA	HER2+	1	cluster2	1
B2C8	S000346.l.ft.a	S000346	B2	200724_Sergio_DIA_B2C8.mzML	LFQ intensity B2C8	S000346.l.r.m2.c.lib.g.k.a.t	NA	0	6.60821917808219	NA	NodeNegative	72	Neg	Neg	Pos	3	12	Her2	4	mApo	Her2	1	1	1	1	1	1	1	0	1	1	NA	HER2+	0.5	cluster2	0.5
B2C9	S000349.l.ft.a	S000349	B2	200724_Sergio_DIA_B2C9.mzML	LFQ intensity B2C9	S000349.l.r.m2.c.lib.g.k.a.t	NA	0	6.64109589041096	HER2+/ER+_ImmunAndEndoAndCyto	NodeNegative	49	Pos	Pos	Pos	3	25	Her2	9	lumC	LumB	1	1	1	1	1	1	1	1	1	0.5	NA	ER+/HER2- High Prolif	1	cluster2	1
B2D1	S000352.l.ft.a2	S000352	B2	200724_Sergio_DIA_B2D1.mzML	LFQ intensity B2D1	S000352.l.r.m2.c.lib.g.k.a.t	NA	0	6.62465753424657	TNBC_Untreated	NodePositive	87	Neg	Neg	Neg	3	22	Her2	10	mApo	Her2	1	1	1	1	1	1	1	1	1	0	LAR	ER-/HER2-	0	cluster2	0.5
B2D3	S000361.l.ft.a	S000361	B2	200724_Sergio_DIA_B2D3.mzML	NA	S000361.l.r.m3.c.lib.g.k.a.t	NA	0	6.60821917808219	ER+/HER2-/LN-_EndoAndCyto	NodeNegative	45	Pos	Neg	Neg	3	23	Basal	4	basL	Basal	1	1	1	1	1	1	1	1	1	0	NA	ER-/HER2-	1	cluster3	0
B2D4	S000362.l.ft.a	S000362	B2	NA	NA	S000362.l.r.m2.c.lib.g.k.a.t	NA	0	6.60821917808219	HER2+/ER+_ImmunAndEndoAndCyto	NodeNegative	34	Pos	Pos	Pos	3	45	LumA	1	lumC	Her2	0.5	1	1	1	1	1	1	1	1	1	NA	HER2+	1	cluster2	0.5
B2D5	S000365.l.ft.a	S000365	B2	200724_Sergio_DIA_B2D5.mzML	LFQ intensity B2D5	S000365.l.r.m2.c.lib.g.k.a.t	NA	0	6.61917808219178	NA	NodePositive	53	Neg	Neg	Pos	3	24	Her2	5	mApo	Her2	1	1	1	1	1	1	1	1	1	0	NA	HER2+	0.5	cluster1	0.5
B2D6	S000378.l.ft.a	S000378	B2	200724_Sergio_DIA_B2D6.mzML	LFQ intensity B2D6	S000378.l.r.m.c.lib.g.k.a.t	NA	1	2.53150684931507	NA	NodePositive	67	Pos	Pos	NA	3	18	Normal	4	normL	Normal	0	0	0	0	0	1	1	0	0	0.5	NA	ER-/HER2-	0	cluster3	0
B2D7	S000381.l.ft.a2	S000381	B2	200724_Sergio_DIA_B2D7.mzML	LFQ intensity B2D7	S000381.l.r.m2.c.lib.g.k.a.t	NA	0	6.65753424657534	TNBC_Cyto	NodeNegative	70	Neg	Neg	Neg	3	16	Basal	10	basL	Basal	1	1	1	1	1	1	1	1	1	0.5	IM	ER-/HER2-	0	cluster2	1
B2D8	S000399.l.ft.a2	S000399	B2	200727_Sergio_DIA_B2D8.mzML	LFQ intensity B2D8	S000399.l.r.m3.c.lib.g.k.a.t	NA	0	6.62739726027397	TNBC_Cyto	NodePositive	52	Neg	Neg	Neg	3	22	Basal	10	basL	Basal	1	1	1	1	1	1	1	1	1	1	BL1	ER-/HER2-	0.5	cluster2	1
B2D9	S000408.l.ft.a2	S000408	B2	200727_Sergio_DIA_B2D9.mzML	LFQ intensity B2D9	S000408.l.r.m2.c.lib.g.k.a.t	NA	0	6.58356164383562	TNBC_Cyto	NodePositive	58	Neg	Neg	Neg	2	26	Normal	4	basL	Basal	0.5	1	0.5	0.5	0.5	1	1	0	1	1	M	ER-/HER2-	0.5	cluster2	0.5
B2E1	S000413.l.ft.a	S000413	B2	200727_Sergio_DIA_B2E1.mzML	LFQ intensity B2E1	S000413.l.r.m2.c.lib.g.k.a.t	NA	0	6.59178082191781	ER+/HER2-/LN-_Endo	NodeNegative	71	Pos	Pos	Neg	2	13	Normal	4	normL	Normal	0	0	0	0	0	1	1	0	1	0	NA	ER-/HER2-	0	cluster1	0
B2E2	S000494.l.ft.a	S000494	B2	NA	NA	S000494.l.r.m2.c.lib.g.k.a.t	NA	0	6.55342465753425	TNBC_Untreated	NodeNegative	55	Neg	Neg	Neg	2	10	Normal	4	mApo	Normal	0.5	0.5	0.5	0.5	0	1	1	0	1	0.5	LAR	ER-/HER2-	0.5	cluster1	0.5
B2E3	S000545.l.ft.a	S000545	B2	200727_Sergio_DIA_B2E3.mzML	LFQ intensity B2E3	S000545.l.r.m.c.lib.g.k.a.t	NA	0	6.47123287671233	ER+/HER2-/LN-_Endo	NodeNegative	73	Pos	Pos	Neg	2	12	Normal	2	lumC	Normal	0.5	0	0.5	0.5	0	0.5	1	1	1	0.5	NA	ER+/HER2- High Prolif	1	cluster3	0.5
B2E4	S000555.l.ft.a	S000555	B2	200727_Sergio_DIA_B2E4.mzML	LFQ intensity B2E4	S000555.l.r.m2.c.lib.g.k.a.t	NA	0	6.45205479452055	ER+/HER2-/LN-_Endo	NodeNegative	66	Pos	Pos	Neg	3	14	LumA	8	lumC	Normal	0.5	0.5	0.5	0.5	0	0.5	1	1	1	0.5	NA	ER+/HER2- High Prolif	1	cluster3	0
B2E5	S008541.l.ft.a	S008541	B2	200727_Sergio_DIA_B2E5.mzML	LFQ intensity B2E5	NA	S008541.l.r	NA	NA	NA	NA	NA	NA	NA	NA	NA	NA	NA	NA	NA	NA	NA	NA	NA	NA	NA	NA	NA	NA	NA	NA	NA	NA	NA	NA	NA
B2E6	S008546.l.ft.a	S008546	B2	200727_Sergio_DIA_B2E6.mzML	LFQ intensity B2E6	NA	S008546.l.r	NA	NA	NA	NA	NA	NA	NA	NA	NA	NA	NA	NA	NA	NA	NA	NA	NA	NA	NA	NA	NA	NA	NA	NA	NA	NA	NA	NA	NA
B2E7	S008707.l.ft.a	S008707	B2	200727_Sergio_DIA_B2E7.mzML	LFQ intensity B2E7	NA	S008707.l.r	NA	NA	NA	NA	NA	NA	NA	NA	NA	NA	NA	NA	NA	NA	NA	NA	NA	NA	NA	NA	NA	NA	NA	NA	NA	NA	NA	NA	NA
B2E8	S008933.l.ft.a	S008933	B2	200727_Sergio_DIA_B2E8.mzML	LFQ intensity B2E8	NA	S008933.l.r	NA	NA	NA	NA	NA	NA	NA	NA	NA	NA	NA	NA	NA	NA	NA	NA	NA	NA	NA	NA	NA	NA	NA	NA	NA	NA	NA	NA	NA
B2E9	S009049.l.ft.a	S009049	B2	200727_Sergio_DIA_B2E9.mzML	LFQ intensity B2E9	NA	S009049.l.r	NA	NA	NA	NA	NA	NA	NA	NA	NA	NA	NA	NA	NA	NA	NA	NA	NA	NA	NA	NA	NA	NA	NA	NA	NA	NA	NA	NA	NA
B2F1	S009103.l.ft.a	S009103	B2	200727_Sergio_DIA_B2F1.mzML	LFQ intensity B2F1	NA	S009103.l.r	NA	NA	NA	NA	NA	NA	NA	NA	NA	NA	NA	NA	NA	NA	NA	NA	NA	NA	NA	NA	NA	NA	NA	NA	NA	NA	NA	NA	NA
B2F2	S009119.l.ft.a	S009119	B2	200727_Sergio_DIA_B2F2.mzML	LFQ intensity B2F2	NA	S009119.l.r	NA	NA	NA	NA	NA	NA	NA	NA	NA	NA	NA	NA	NA	NA	NA	NA	NA	NA	NA	NA	NA	NA	NA	NA	NA	NA	NA	NA	NA
B2F5	S009440.l.ft.a	S009440	B2	200727_Sergio_DIA_B2F5.mzML	LFQ intensity B2F5	NA	S009440.l2.r	NA	NA	NA	NA	NA	NA	NA	NA	NA	NA	NA	NA	NA	NA	NA	NA	NA	NA	NA	NA	NA	NA	NA	NA	NA	NA	NA	NA	NA
B2F4	S009470.l.ft.a	S009470	B2	200727_Sergio_DIA_B2F4.mzML	LFQ intensity B2F4	NA	S009470.l.r	NA	NA	NA	NA	NA	NA	NA	NA	NA	NA	NA	NA	NA	NA	NA	NA	NA	NA	NA	NA	NA	NA	NA	NA	NA	NA	NA	NA	NA
B2F6	S009533.l.ft.a	S009533	B2	200727_Sergio_DIA_B2F6.mzML	LFQ intensity B2F6	NA	S009533.l.r	NA	NA	NA	NA	NA	NA	NA	NA	NA	NA	NA	NA	NA	NA	NA	NA	NA	NA	NA	NA	NA	NA	NA	NA	NA	NA	NA	NA	NA
B2F7	S009688.l.ft.a	S009688	B2	200727_Sergio_DIA_B2F7.mzML	LFQ intensity B2F7	NA	S009688.l.r	NA	NA	NA	NA	NA	NA	NA	NA	NA	NA	NA	NA	NA	NA	NA	NA	NA	NA	NA	NA	NA	NA	NA	NA	NA	NA	NA	NA	NA
B2F8	S009701.l.ft.a	S009701	B2	200727_Sergio_DIA_B2F8.mzML	LFQ intensity B2F8	NA	S009701.l.r	NA	NA	NA	NA	NA	NA	NA	NA	NA	NA	NA	NA	NA	NA	NA	NA	NA	NA	NA	NA	NA	NA	NA	NA	NA	NA	NA	NA	NA
B2F9	S009807.l.ft.a	S009807	B2	200727_Sergio_DIA_B2F9.mzML	LFQ intensity B2F9	NA	S009807.l.r	NA	NA	NA	NA	NA	NA	NA	NA	NA	NA	NA	NA	NA	NA	NA	NA	NA	NA	NA	NA	NA	NA	NA	NA	NA	NA	NA	NA	NA
B2G1	S009826.l.ft.a	S009826	B2	200727_Sergio_DIA_B2G1.mzML	LFQ intensity B2G1	NA	S009826.l.r	NA	NA	NA	NA	NA	NA	NA	NA	NA	NA	NA	NA	NA	NA	NA	NA	NA	NA	NA	NA	NA	NA	NA	NA	NA	NA	NA	NA	NA
B2G2	S009842.l.ft.a	S009842	B2	200727_Sergio_DIA_B2G2.mzML	LFQ intensity B2G2	NA	S009842.l.r	NA	NA	NA	NA	NA	NA	NA	NA	NA	NA	NA	NA	NA	NA	NA	NA	NA	NA	NA	NA	NA	NA	NA	NA	NA	NA	NA	NA	NA
B2G4	S009931.l.ft.a	S009931	B2	200727_Sergio_DIA_B2G4.mzML	LFQ intensity B2G4	NA	S009931.l.r	NA	NA	NA	NA	NA	NA	NA	NA	NA	NA	NA	NA	NA	NA	NA	NA	NA	NA	NA	NA	NA	NA	NA	NA	NA	NA	NA	NA	NA
B2G5	S009955.l.ft.a	S009955	B2	NA	LFQ intensity B2G5	NA	S009955.l.r	NA	NA	NA	NA	NA	NA	NA	NA	NA	NA	NA	NA	NA	NA	NA	NA	NA	NA	NA	NA	NA	NA	NA	NA	NA	NA	NA	NA	NA
B2G6	S010039.l.ft.a	S010039	B2	200727_Sergio_DIA_B2G6.mzML	LFQ intensity B2G6	NA	S010039.l.r	NA	NA	NA	NA	NA	NA	NA	NA	NA	NA	NA	NA	NA	NA	NA	NA	NA	NA	NA	NA	NA	NA	NA	NA	NA	NA	NA	NA	NA
B2G7	S010042.l.ft.a	S010042	B2	200727_Sergio_DIA_B2G7.mzML	LFQ intensity B2G7	NA	S010042.l.r	NA	NA	NA	NA	NA	NA	NA	NA	NA	NA	NA	NA	NA	NA	NA	NA	NA	NA	NA	NA	NA	NA	NA	NA	NA	NA	NA	NA	NA
B2G8	S010209.l.ft.a	S010209	B2	200727_Sergio_DIA_B2G8.mzML	LFQ intensity B2G8	NA	S010209.l.r	NA	NA	NA	NA	NA	NA	NA	NA	NA	NA	NA	NA	NA	NA	NA	NA	NA	NA	NA	NA	NA	NA	NA	NA	NA	NA	NA	NA	NA
B2G9	S010224.l.ft.a	S010224	B2	200727_Sergio_DIA_B2G9.mzML	LFQ intensity B2G9	NA	S010224.l.r	NA	NA	NA	NA	NA	NA	NA	NA	NA	NA	NA	NA	NA	NA	NA	NA	NA	NA	NA	NA	NA	NA	NA	NA	NA	NA	NA	NA	NA
B2H1	S010257.l.ft.a	S010257	B2	200727_Sergio_DIA_B2H1.mzML	LFQ intensity B2H1	NA	S010257.l.r	NA	NA	NA	NA	NA	NA	NA	NA	NA	NA	NA	NA	NA	NA	NA	NA	NA	NA	NA	NA	NA	NA	NA	NA	NA	NA	NA	NA	NA
B2H4	S010755.l.ft.a	S010755	B2	200727_Sergio_DIA_B2H4.mzML	LFQ intensity B2H4	NA	S010755.l.r	NA	NA	NA	NA	NA	NA	NA	NA	NA	NA	NA	NA	NA	NA	NA	NA	NA	NA	NA	NA	NA	NA	NA	NA	NA	NA	NA	NA	NA
B2H5	S010896.l.ft.a	S010896	B2	200727_Sergio_DIA_B2H5.mzML	LFQ intensity B2H5	NA	S010896.l.r	NA	NA	NA	NA	NA	NA	NA	NA	NA	NA	NA	NA	NA	NA	NA	NA	NA	NA	NA	NA	NA	NA	NA	NA	NA	NA	NA	NA	NA
B2H6	S010932.l.ft.a	S010932	B2	200727_Sergio_DIA_B2H6.mzML	LFQ intensity B2H6	NA	S010932.l.r	NA	NA	NA	NA	NA	NA	NA	NA	NA	NA	NA	NA	NA	NA	NA	NA	NA	NA	NA	NA	NA	NA	NA	NA	NA	NA	NA	NA	NA
B2H8	S013584.l.ft.a	S013584	B2	200727_Sergio_DIA_B2H8.mzML	LFQ intensity B2H8	NA	NA	NA	NA	NA	NA	NA	NA	NA	NA	NA	NA	NA	NA	NA	NA	NA	NA	NA	NA	NA	NA	NA	NA	NA	NA	NA	NA	NA	NA	NA
Pool_DDA_01	NA	NA	P	NA	LFQ intensity Pool	NA	NA	NA	NA	NA	NA	NA	NA	NA	NA	NA	NA	NA	NA	NA	NA	NA	NA	NA	NA	NA	NA	NA	NA	NA	NA	NA	NA	NA	NA	NA
P1	NA	NA	P	200629_Sergio_Pool_DIA_FullWindow_01.mzML	NA	NA	NA	NA	NA	NA	NA	NA	NA	NA	NA	NA	NA	NA	NA	NA	NA	NA	NA	NA	NA	NA	NA	NA	NA	NA	NA	NA	NA	NA	NA	NA
P2	NA	NA	P	200701_Sergio_Pool_DIA_FullWindow_02.mzML	NA	NA	NA	NA	NA	NA	NA	NA	NA	NA	NA	NA	NA	NA	NA	NA	NA	NA	NA	NA	NA	NA	NA	NA	NA	NA	NA	NA	NA	NA	NA	NA
P3	NA	NA	P	200701_Sergio_Pool_DIA_FullWindow_03.mzML	NA	NA	NA	NA	NA	NA	NA	NA	NA	NA	NA	NA	NA	NA	NA	NA	NA	NA	NA	NA	NA	NA	NA	NA	NA	NA	NA	NA	NA	NA	NA	NA
P4	NA	NA	P	200706_Sergio_Pool_DIA_FullWindow_04.mzML	NA	NA	NA	NA	NA	NA	NA	NA	NA	NA	NA	NA	NA	NA	NA	NA	NA	NA	NA	NA	NA	NA	NA	NA	NA	NA	NA	NA	NA	NA	NA	NA
P5	NA	NA	P	200724_Sergio_Pool_DIA_FullWindow_05.mzML	NA	NA	NA	NA	NA	NA	NA	NA	NA	NA	NA	NA	NA	NA	NA	NA	NA	NA	NA	NA	NA	NA	NA	NA	NA	NA	NA	NA	NA	NA	NA	NA
P6	NA	NA	P	200727_Sergio_Pool_DIA_FullWindow_06.mzML	NA	NA	NA	NA	NA	NA	NA	NA	NA	NA	NA	NA	NA	NA	NA	NA	NA	NA	NA	NA	NA	NA	NA	NA	NA	NA	NA	NA	NA	NA	NA	NA
P7	NA	NA	P	200727_Sergio_Pool_DIA_FullWindow_07.mzML	NA	NA	NA	NA	NA	NA	NA	NA	NA	NA	NA	NA	NA	NA	NA	NA	NA	NA	NA	NA	NA	NA	NA	NA	NA	NA	NA	NA	NA	NA	NA	NA
