# Supplementary material for: Choice of High-Throughput Proteomics Method Affects Data Integration with Transcriptomics and the Potential Use in Biomarker Discovery
Source: Cancers (Basel). 2022 Nov 23;14(23):5761. doi: 10.3390/cancers14235761 (PMC9736226; doi:10.3390/cancers14235761)
Supplement: Supplementary file 1 [file cancers-14-05761-s001.zip › supplementary_files/supplementary_tableS2.tsv]

Protein	Protein.Names	First.Protein.Description	Genes	pep_count	rollup_score	B1F8	B1A2	B1A3	B1A4	B1A5	B1A7	B1A8	B1A9	B1B1	B1B3	B1B4	B1B6	B1B7	B1B8	B1C2	B1C3	B1C4	B1C5	B1C7	B1D3	B1D4	B1D5	B1D6	B1D7	B1D8	B1E2	B1E3	B1E4	B1E5	B1E6	B1E7	B1E8	B1E9	B1F1	B1F2	B1F3	B1F4	B1F5	B1F6	B1F7	B1F9	B1G2	B1G3	B1G4
A0A024RBG1	NUD4B_HUMAN	Diphosphoinositol polyphosphate phosphohydrolase NUDT4B	NUDT4B	3	0.5564150310819319	13.7629319198307	NA	16.649126064037198	NA	NA	NA	15.6133027713773	16.9183221007192	20.1807256983498	17.13807800155805	17.0418885960797	16.0969268787188	NA	16.88547341824535	NA	13.8799979566067	NA	16.80164448244875	NA	17.4566308516306	NA	14.784573966156	17.50466417047015	18.0328029035519	16.7751851733528	15.7659289032508	NA	16.2632291769387	16.394234607513248	15.997310547144	17.3760506671843	15.9883404667872	17.0200617657028	17.5886061566426	19.1204426792155	NA	NA	NA	17.5854266775222	NA	17.6775217364372	15.8624350051243	18.4070655379453	NA
A0A024RBG1;Q8NFP7;Q96G61;Q9NZJ9	NUD10_HUMAN;NUD4B_HUMAN;NUDT4_HUMAN	Diphosphoinositol polyphosphate phosphohydrolase NUDT4B	NUDT10;NUDT4;NUDT4B	4	0.5479603903630788	NA	NA	NA	NA	NA	NA	19.73635168411893	NA	20.98307448740315	20.108329151147352	NA	19.99302936526725	NA	20.750292459865424	NA	NA	NA	NA	NA	18.94942714349985	NA	19.74372982590755	22.010247311678597	NA	18.45048345312685	NA	21.0788249645424	21.4028837008264	NA	NA	18.521705378632824	19.8524762976852	18.93941604443665	20.625713966852352	21.711616521624	20.5048693365688	20.7418738290213	22.6856736141358	21.79619488179565	21.9042836514532	18.212059443070252	NA	18.19950332505265	NA
A0A024RBG1;Q9NZJ9	NUD4B_HUMAN;NUDT4_HUMAN	Diphosphoinositol polyphosphate phosphohydrolase NUDT4B	NUDT4;NUDT4B	2	0.4853269807953734	NA	NA	20.1857357478511	NA	20.3361041028188	21.5510038761533	21.6585762720036	NA	22.65132450636525	NA	21.8119591805671	21.9368073726547	21.119515122534	21.5461004301186	21.5537060237815	20.9718852985608	20.4591814021818	20.6273938369124	NA	22.3281934218849	21.261611552408	21.3708685604272	22.0307364200473	22.9987441658802	21.958408323581	21.5804465780626	NA	21.1087162133043	21.0627283371902	20.6371016037953	20.3352788175215	20.8921351829474	20.9648202174916	21.8998347590255	21.9622164607701	21.4335878818771	21.2054748206383	NA	23.18580949998165	NA	NA	21.5131671015491	22.4292687008787	22.1283585769585
A0A075B6H9	LV469_HUMAN	Immunoglobulin lambda variable 4-69	IGLV4-69	4	0.6921232055022378	19.98737779519275	22.3126244140349	19.6770333762461	20.00217729930055	19.8676272109986	23.333481073867	22.3610817045283	21.4952405640408	19.8959413366258	20.2459072106601	20.8216889567088	20.1055233255715	20.5225288601074	19.697376703497	22.09993223117325	22.3204137731528	21.5015325261599	20.757552768902947	NA	20.4735095053907	20.254804755996	20.91445809530925	19.82181329736885	21.84016596060455	21.2350405800844	21.3778144569649	21.1705491913199	22.05942398277355	21.211940242055	21.3911846374474	20.2393717752866	21.9024908137062	18.23425147530775	19.78724373309965	19.409725988546548	21.5175091275537	20.63624426242225	18.729950623125497	21.0632882066901	22.4715805475962	23.3771894768824	19.579220686641	NA	22.0790156982801
A0A075B6I0	LV861_HUMAN	Immunoglobulin lambda variable 8-61	IGLV8-61	5	0.7038493979274753	NA	NA	21.51767782976202	20.20706529718965	19.74073453448145	23.9396754659474	21.053326365832376	21.612645944005273	19.6946356355723	22.138534311600424	23.360328340982505	NA	NA	NA	21.20903585435945	22.315740416703303	NA	NA	19.3789084716583	17.8160741939325	NA	18.74924391858845	NA	21.18553226163675	19.51123586084315	18.60840737335245	18.648642925456	19.529117318216	19.834219010164425	19.082703700601822	20.02226916100353	18.23832655270725	19.042581830957975	17.15299745152235	19.1199524187176	24.568056122821343	22.1674345542068	18.09652414170705	18.185190921518352	23.0515929655908	23.12298425710415	19.0130097313209	19.23792345598235	20.880886877054323
A0A075B6I1	LV460_HUMAN	Immunoglobulin lambda variable 4-60	IGLV4-60	2	0.49611164076899567	NA	19.014475429762278	NA	NA	NA	NA	NA	NA	NA	NA	NA	NA	NA	NA	NA	NA	18.5957080212233	17.883088324288952	NA	NA	NA	NA	NA	NA	NA	NA	17.0858431672848	18.400213569474452	NA	NA	NA	NA	NA	NA	NA	19.45917506496315	NA	NA	18.4258098716108	18.98026641999845	NA	NA	NA	NA
A0A075B6I4	LVX54_HUMAN	Immunoglobulin lambda variable 10-54	IGLV10-54	2	0.4801318099687136	NA	NA	NA	16.9050261183214	NA	18.86152970031145	NA	NA	NA	19.8031439391625	NA	17.6558767093019	NA	NA	17.864945303029	NA	17.660649011736247	17.4789652298487	NA	NA	NA	NA	NA	17.16209174758675	NA	NA	NA	NA	NA	NA	16.7202988583261	15.8724364349603	NA	NA	NA	NA	NA	NA	NA	19.60195150537685	16.7079965135626	NA	NA	17.31471622909445
A0A075B6I9	LV746_HUMAN	Immunoglobulin lambda variable 7-46	IGLV7-46	2	0.49512756301977445	NA	NA	NA	18.7770132994691	NA	21.0567009915421	NA	NA	NA	NA	NA	NA	NA	NA	NA	NA	20.249392612298976	NA	NA	NA	NA	NA	NA	15.3487406511244	NA	NA	15.4275390656889	NA	16.544114917601675	NA	NA	NA	NA	NA	NA	NA	NA	NA	NA	NA	NA	NA	NA	NA
A0A075B6I9;P04211	LV743_HUMAN;LV746_HUMAN	Immunoglobulin lambda variable 7-46	IGLV7-43;IGLV7-46	3	0.573560021254005	22.7270699182205	23.9562961665992	23.2745715981862	23.0643583874266	NA	24.665577522895997	23.539947041096	22.3824765178197	22.256061742021203	23.0229752634976	21.9763597711131	22.875741981964552	23.0075679642613	19.7191126222241	24.5580312891707	22.7629170309056	25.204009461002997	23.260800058517894	22.0420018502786	21.8813355714203	22.5394522837994	21.6499285975538	21.8563612996238	23.9589907581708	19.8986992229083	22.8866788005918	22.9949341882953	24.204823548841095	23.305461694854497	23.31850662432835	22.74310915007655	22.6757847101479	22.06653466105675	22.054838616176	21.73625502230005	23.7916144374981	23.8946792665367	22.596098358596095	24.0377478161563	23.1425261397351	22.575977678422703	20.8738432268389	21.6178888109236	24.6161327512058
A0A075B6J9	LV218_HUMAN	Immunoglobulin lambda variable 2-18	IGLV2-18	3	0.620603700891841	17.4516862866266	NA	21.91986992858665	21.875766819444152	NA	21.045739908694976	16.987800875487153	NA	NA	20.3845572643384	NA	17.8652949974719	17.9863844360409	20.034815180473952	18.26191097824547	19.831892293798777	22.912879014888777	20.73242711111253	NA	NA	18.3404670082959	NA	17.1947487261691	NA	NA	19.6291767136452	19.238073261727727	20.328806754730852	20.170315612038323	20.054685058830877	17.886744192848276	20.48434998589033	17.78563542063833	NA	17.73809446420095	15.867027422731953	21.870714190126648	18.285328619586323	18.182135844089675	20.4177877809132	20.899773762152975	18.5617988355431	NA	NA
A0A075B6J9;P01699;P01700;P01703;P01706;P01709;P0DOX8	LV140_HUMAN;LV147_HUMAN;LV208_HUMAN;LV211_HUMAN;LV218_HUMAN	Immunoglobulin lambda variable 2-18	IGLV1-40;IGLV1-47;IGLV2-11;IGLV2-18;IGLV2-8	2	0.4760287606695812	NA	NA	NA	NA	NA	18.7949243106451	NA	NA	NA	NA	NA	NA	NA	NA	17.533763667288	NA	NA	NA	NA	NA	NA	NA	17.928821699742098	NA	NA	NA	NA	NA	NA	NA	NA	NA	NA	NA	NA	19.7539977082225	NA	NA	NA	17.540641703140402	NA	16.884985254769802	NA	NA
A0A075B6K0;A0A075B6K4	LV310_HUMAN;LV316_HUMAN	Immunoglobulin lambda variable 3-16	IGLV3-10;IGLV3-16	2	0.49236598090296985	NA	NA	NA	NA	NA	NA	NA	NA	NA	NA	NA	NA	NA	NA	NA	14.4136674206228	NA	17.3287671884863	NA	NA	NA	NA	NA	NA	NA	NA	NA	19.230460628567453	NA	NA	NA	NA	NA	NA	NA	NA	NA	NA	NA	18.373441196770223	NA	20.295314526371953	NA	NA
A0A075B6K0;P01717;P01718	LV316_HUMAN;LV325_HUMAN;LV327_HUMAN	Immunoglobulin lambda variable 3-16	IGLV3-16;IGLV3-25;IGLV3-27	2	0.4523887486379829	20.99020126341805	20.5253030025263	NA	20.8018905449904	20.9440371167286	23.16973947559325	19.8688622940256	22.8547233888848	21.320385474568653	23.25824938064175	21.6728455850967	NA	20.1406337220275	NA	21.5067225737567	20.9790117171283	21.63424285987405	20.2585056209556	NA	21.3837842474515	21.60376046992325	20.1716516599085	22.20915232199755	NA	21.3504162746898	21.98754369242225	21.355505709397647	21.82248395055915	21.581104852341348	21.52204263752035	19.9716777737601	21.8527032710015	NA	NA	19.4613710678213	NA	21.5117682541757	20.6455892575475	21.78520688701	21.46194129774425	22.1460748680726	20.1884579386826	NA	21.49359790871845
A0A075B6K4	LV310_HUMAN	Immunoglobulin lambda variable 3-10	IGLV3-10	2	0.42711695346756096	NA	NA	NA	NA	NA	20.40071120101345	NA	NA	NA	NA	NA	NA	NA	NA	NA	NA	NA	NA	NA	17.9987945531216	NA	NA	NA	NA	NA	NA	15.9633581830733	NA	NA	NA	NA	NA	NA	NA	NA	NA	15.683770362643	NA	NA	18.45592035328347	18.613248143032227	NA	NA	NA
A0A075B6K5	LV39_HUMAN	Immunoglobulin lambda variable 3-9	IGLV3-9	5	0.717065056554995	19.0792877534038	NA	NA	NA	NA	NA	16.9763316155848	NA	NA	NA	NA	NA	NA	NA	18.431592310150695	17.1615934809034	NA	NA	NA	NA	NA	NA	NA	NA	NA	NA	NA	19.1693867040158	NA	NA	NA	NA	NA	NA	NA	23.3381173313977	NA	NA	NA	18.6211740185486	24.10495455463375	18.5912703985333	NA	NA
A0A075B6K5;P80748	LV321_HUMAN;LV39_HUMAN	Immunoglobulin lambda variable 3-9	IGLV3-21;IGLV3-9	2	0.49786918691645254	23.272832070514202	22.9192126525758	21.8147783427478	22.9875601357741	20.0142352392833	23.5641626268707	21.8269965265068	22.2408262265302	21.2239180123892	22.2391335163772	20.905252867679	21.6959214083672	22.0081790272704	21.0256062674387	23.2104573237345	23.1251384204304	23.1094348561222	21.6233423957743	19.9811344291035	22.3779352778531	21.8974370879234	20.5179967140916	21.5288097463054	22.7783467325847	21.7408303801973	22.2251556498993	22.956488461079	23.3528264183974	22.9295881387381	23.1166215748468	22.1305342937988	23.2146296931689	21.2742912051	21.2477021447185	21.8528622933633	27.5717754210678	22.7473414400248	22.8543346455777	22.2641761506779	23.4676483580059	26.3280561547578	22.7089894629325	20.013425345239	23.8732937191992
A0A075B6P5;A0A087WW87;P01614;P01615	KV228_HUMAN;KV240_HUMAN;KVD28_HUMAN;KVD40_HUMAN	Immunoglobulin kappa variable 2-28	IGKV2-28;IGKV2-40;IGKV2D-28;IGKV2D-40	3	0.585872567107474	25.7440629278556	25.418026721518352	24.7961341307721	25.657615981872297	24.85321640161065	26.88689850663675	25.5107689400506	25.32986779027135	24.4212408435765	25.439026703437747	24.9413272145046	26.2345829326919	25.50185146590935	23.7127624540401	26.36280579739045	25.9015441949909	27.13625384018495	26.0911080023285	24.636589786279252	24.926011488609905	25.515456155475903	25.3807553125317	24.677965311676	25.3593723057897	25.40223144405045	24.77678652189525	25.421604192312252	26.6137474954463	25.46458381135845	25.4293059413367	25.0139280426543	25.7576201171636	24.5574592317988	25.1088276124364	23.88246542377275	26.6420504498879	25.438202346264	25.6880057802316	25.7608106839837	27.7053558155309	26.9567980142077	25.891079259955653	23.1950473151384	25.8603132165198
A0A075B6Q5	HV364_HUMAN	Immunoglobulin heavy variable 3-64	IGHV3-64	2	0.477637249407336	NA	NA	NA	NA	NA	NA	NA	NA	NA	NA	NA	NA	NA	NA	NA	NA	NA	NA	NA	NA	NA	NA	NA	NA	NA	NA	NA	NA	NA	NA	NA	NA	NA	NA	NA	NA	NA	NA	18.0031285638847	18.3998300077998	NA	NA	NA	NA
A0A075B6R2	HV404_HUMAN	Immunoglobulin heavy variable 4-4	IGHV4-4	5	0.7389766205295923	NA	19.41296183913105	15.923124191936	NA	NA	18.4952086961134	NA	NA	NA	21.88691036415975	NA	15.7645929330496	13.2362345809675	NA	NA	NA	18.0088372023148	17.44390745721785	NA	NA	NA	20.26254872545475	NA	NA	NA	NA	16.7496112585474	16.6602617459377	17.6033854565581	17.7547109850171	NA	17.9706102047187	15.6361983392338	NA	NA	21.9623142018363	16.829858313289847	NA	NA	16.8912722519581	NA	NA	NA	NA
A0A075B6R2;A0A087WSY4	HV404_HUMAN	Immunoglobulin heavy variable 4-4	IGHV4-4	2	0.49882729060612063	NA	20.5449816103869	NA	NA	NA	21.433164263087	NA	NA	NA	20.026008468069	NA	NA	NA	NA	NA	NA	17.956390551280897	NA	NA	NA	NA	NA	NA	NA	NA	NA	NA	20.4936285763505	NA	NA	NA	NA	NA	NA	NA	21.5301543948833	NA	NA	NA	NA	19.5755602187168	NA	NA	NA
A0A075B6R2;A0A087WSY4;A0A0C4DH41;P01824;P01825;P06331;P0DP06;P0DP07;P0DP08	HV404_HUMAN;HV434_HUMAN;HVD82_HUMAN	Immunoglobulin heavy variable 4-4	IGHV4-34;IGHV4-38-2;IGHV4-4	2	0.48957814866221816	20.4337380486433	21.93401297543535	20.6405767806819	20.0800008565544	16.0727582716828	22.7200277627875	20.6780408860176	18.8516820096309	21.5314682382545	22.1501239481499	18.6217406589154	21.026662148393	20.6354834784726	19.0475922814365	20.466694803801	22.113751430339352	22.4786263993142	21.145962920968152	19.1599681561542	21.8728613917993	20.5560427781089	19.6724835059642	20.0009590872221	20.5568494557625	20.9163853392008	21.2300348015631	22.30544154776345	21.605946973489353	21.63904404228725	22.2752471928423	19.3851985324951	21.6832084421089	19.6931863279497	20.4756812792995	19.5352617601022	24.670966687307	21.13058741590345	21.3958882889195	21.0354556662258	22.1139369062101	23.874328223647503	20.2802027091145	NA	20.2661713173813
A0A075B6S5	KV127_HUMAN	Immunoglobulin kappa variable 1-27	IGKV1-27	2	0.5	NA	NA	NA	NA	NA	NA	NA	NA	NA	NA	NA	NA	NA	NA	NA	NA	NA	NA	NA	NA	NA	NA	NA	NA	NA	NA	NA	NA	19.0115326006564	NA	NA	NA	NA	NA	NA	NA	NA	NA	NA	NA	NA	16.6888704041595	NA	NA
A0A075B6S5;A0A0C4DH67;A0A0C4DH69	KV108_HUMAN;KV127_HUMAN	Immunoglobulin kappa variable 1-27	IGKV1-27;IGKV1-8	2	0.47624845124675136	22.366159771545952	NA	22.0404424704023	21.91277675222165	21.9391380083432	21.6973499237764	21.73882767345475	20.2851357604083	21.4242767330301	23.26449885547955	20.492057883272	21.4413454924305	20.26000411918855	21.1360587544245	22.5794527328762	23.14168562553775	24.318965739906048	22.9138301911569	21.6794460083849	21.401292566478	21.64977487466635	20.4216226374413	22.1227170130528	20.81774722371425	22.52062366238865	22.8764628638042	22.889338457481202	24.1032269468464	23.6867234507508	23.463587294324952	22.3341636772504	23.917742464981153	20.0014688453716	21.0797743104075	20.698527560482752	24.34334451592185	23.5012261268464	22.0155170777122	22.2968100264197	24.386608018818848	22.787749182736853	22.75510829746415	20.4133877378483	24.201018500203553
A0A075B759;A0A075B767;A0A0B4J2A2;F5H284;P0DN26;P0DN37;P62937;Q9Y536	PAL4H_HUMAN;PPIA_HUMAN	Peptidyl-prolyl cis-trans isomerase A-like 4H	PPIA;PPIAL4H	3	0.5558374907800556	25.3793290640221	24.3980501591482	23.4651607430918	24.7820897115448	21.307876815562203	24.5137969798784	24.369707625935504	23.6107091036248	24.0588758525188	26.0110369808825	24.002763032491	24.0342034774633	24.933826179137505	25.3827933928602	24.6416695760053	25.0093008520992	25.4335185470097	25.3686369821536	25.2645377094232	24.4749642583512	24.2978055737496	24.5879745167676	25.324631894144	23.403703921326095	24.4780557829925	24.690886476334	24.5270373285735	24.707260427564904	25.060342581178094	24.0376340883862	25.1982482435916	24.733044301797	24.838753342933	24.763638775713105	24.2047206019312	24.4378636667845	25.195147972251704	25.1241113853575	25.2156757557473	24.6135727403074	24.8336055300958	24.948828062249703	24.046444029248804	22.9309106349936
A0A075B759;A0A075B767;A0A0B4J2A2;F5H284;P0DN26;P62937;Q9Y536	PAL4H_HUMAN;PPIA_HUMAN	Peptidyl-prolyl cis-trans isomerase A-like 4H	PPIA;PPIAL4H	4	0.6154289688615566	28.3453827383267	29.0458471433005	27.876247032455	29.31778100885075	28.0488880208046	29.23124912035295	28.46928980521855	28.8798447937743	28.4400904272825	30.066513072351448	28.1689994831454	28.34712151110245	28.44304934710755	28.5560213356578	27.9508009422898	27.9747616974537	28.23678823300815	28.349850887989	28.802990216498948	28.8883442893531	28.823015545662052	29.137877148660948	29.1626217418394	27.690000673982	28.9794677395963	29.17302063178095	28.7105379997872	28.044710667092403	27.8850473335052	27.5902625008302	28.1428106151839	28.0645487915648	28.375667421771247	28.1301367309768	27.653963546978098	28.1208565701108	28.3588194385196	27.801224394099	28.580958681161448	28.2628391380218	29.00331268331695	28.602017803919495	28.859356803801653	27.6091699136077
A0A087WSX0;A0A0G2JS06	LV539_HUMAN;LV545_HUMAN	Immunoglobulin lambda variable 5-45	IGLV5-39;IGLV5-45	2	0.4998759393369538	13.5944568065892	NA	14.2349388066408	NA	NA	16.7623514808062	NA	16.8572260884437	NA	NA	NA	NA	16.6943633229019	NA	14.889009016543	13.7183999502477	16.8623518723072	NA	NA	NA	NA	NA	NA	NA	NA	NA	NA	14.2848609113626	NA	15.3239178466323	13.6579426562294	14.8333727937252	NA	NA	NA	NA	15.8678654774993	NA	13.9114282433331	NA	NA	NA	NA	NA
A0A087WSY6;P01624	KVD15_HUMAN	Immunoglobulin kappa variable 3D-15	IGKV3D-15	2	0.46679162635309407	21.8742778602166	21.8118123099999	22.2929289513297	21.0089556838994	17.8641497708822	23.688755407063827	21.2850953512692	21.5407460722804	20.4456555820569	21.1019423725556	19.6192069367234	20.8225477696378	19.7029957492752	22.8947210548199	22.5879057055494	23.11625017535628	23.622534578293177	21.914483903215174	19.9879338194821	21.4012385681413	19.1119050134438	19.6891352436987	20.296684550877	21.6029337117614	20.4930753200477	20.8068358756039	20.4712091105816	21.3468957524098	22.7096368807847	21.658703204905624	22.22750274219753	22.841065506142	20.1508324065778	20.4877771971751	20.1017366979828	25.701315894146227	22.727581874370525	22.552378089169	20.8908886272848	24.903992697205275	23.41546496932923	20.5717987462371	15.0633850820952	19.684251334554
A0A087WSZ0	KVD08_HUMAN	Immunoglobulin kappa variable 1D-8	IGKV1D-8	3	0.6571232801315251	NA	NA	NA	NA	NA	NA	NA	NA	NA	NA	NA	18.2288618424581	NA	NA	NA	16.4408568958806	NA	NA	NA	NA	NA	NA	NA	NA	NA	NA	18.0577502325278	NA	NA	NA	15.6367329294359	17.4131275618239	NA	NA	NA	19.3296976911536	16.2375616963386	NA	NA	NA	NA	NA	NA	NA
A0A0A0MRZ8;P04433	KV311_HUMAN;KVD11_HUMAN	Immunoglobulin kappa variable 3D-11	IGKV3-11;IGKV3D-11	5	0.7338699508860739	25.0610097166871	26.767175967466997	26.34969714055865	25.956314536560495	26.7294548620946	27.4981834508148	26.52000842168405	26.412830727947	25.754991095231095	25.63942332569205	26.391790498885648	26.36875759260315	25.256397253551896	24.68653576827035	26.62867673646525	26.81024950860325	27.842086149426898	26.745487235859	25.31521146048155	26.2895470019873	25.808103554573748	24.436116783364348	24.55120931626895	26.1813846017895	26.00470131528015	25.976697710540797	27.012477917466548	27.0326108049208	27.2146501550796	27.263977856799947	25.6186833680175	26.6784950998197	25.3773380075566	25.887242628726803	25.1017154216791	28.4764393170712	26.6794013711475	26.238498299702997	25.3114927137275	28.8068865798068	28.2586353960053	25.856556117367248	25.1449917398273	27.3661048398936
A0A0A0MS14	HV145_HUMAN	Immunoglobulin heavy variable 1-45	IGHV1-45	2	0.4822497450252906	NA	NA	NA	NA	NA	NA	NA	NA	NA	NA	NA	NA	NA	NA	NA	NA	NA	NA	NA	NA	NA	NA	NA	NA	NA	NA	NA	NA	NA	NA	14.5003219582416	NA	NA	NA	NA	18.6312587737781	NA	NA	NA	NA	NA	NA	NA	NA
A0A0A0MS15	HV349_HUMAN	Immunoglobulin heavy variable 3-49	IGHV3-49	6	0.6812918404432854	20.3871078031827	20.04510205988785	21.2851535525532	21.9152382821336	19.6040579998891	22.867926386985	19.234372675711448	20.17801185633855	19.812089671129	19.3861959306913	20.2226453498073	21.1352885590715	20.1102742259421	19.4335038285239	21.2910925520374	21.2572801646076	22.7836489176166	19.976918205209753	19.962720127327	20.1969479880328	19.6525991855006	18.6330259404004	17.938856451263952	21.7229882704694	20.4151518313769	20.5557165916005	20.9042476123304	20.790488260400902	19.84193023048065	21.1878140833122	20.1955727403648	21.0931759806596	19.5730391045804	20.110267078562053	20.36783901245135	20.6405951571239	21.122963024798	20.648065024353656	20.337986311537698	22.765273602179	23.48298244885555	20.9208968377975	17.8084298369519	19.1268931034311
A0A0A0MT36;A0A0C4DH24	KV621_HUMAN;KVD21_HUMAN	Immunoglobulin kappa variable 6D-21	IGKV6-21;IGKV6D-21	3	0.6148937258421543	NA	NA	NA	NA	NA	NA	NA	NA	NA	NA	NA	NA	15.2857723145824	NA	NA	NA	15.8218900786253	NA	NA	15.2689751755467	NA	NA	NA	NA	15.6525661105316	NA	NA	NA	NA	17.0847716403802	NA	NA	NA	NA	NA	21.864287949240648	NA	NA	NA	21.0258454285586	NA	NA	NA	NA
A0A0B4J1U7	HV601_HUMAN	Immunoglobulin heavy variable 6-1	IGHV6-1	9	0.8207239466130586	25.08610077166	21.9405372238787	22.7701823930452	22.1618928592938	21.4785055248717	25.0614018244442	22.7278564049911	23.4395053714722	22.2997652330315	28.6271574594989	22.0625046474732	22.121195939018	22.4760079125874	20.4895807067609	23.4123932360059	24.4643567308188	23.7946240799931	22.4521118015899	21.2717430064522	23.38527584226005	21.2695740108734	21.1205282000947	21.9701997609889	22.43271752002685	19.696133508206948	21.1171998016688	21.7723732016476	23.5084480928634	22.5143495476459	22.711596251188	22.260864768429	23.221993730116452	20.8195624320322	21.5821493560366	20.1109250807377	23.0509274621168	22.863212402525	22.4087676065983	22.1959172615216	24.56424759854015	21.7688802537232	22.1740250263086	21.2628285380194	23.85852393522435
A0A0B4J1V0	HV315_HUMAN	Immunoglobulin heavy variable 3-15	IGHV3-15	8	0.7232073724296915	15.89513919199985	18.8367050944779	19.279993512318796	18.1126625914277	18.7730611258023	21.5785104346857	22.032852228677704	NA	NA	17.958261938602554	17.9225545350294	19.0617906702416	18.137547440860104	18.482854965300405	19.11983791688875	18.6325434558359	21.069202325246273	19.1756601323703	NA	18.6054713872278	NA	18.34508057842225	19.06405529434955	17.0331115800051	17.3929279771909	NA	18.3686573154039	19.312317042054257	18.138832065418104	20.125942416517702	17.69794822604225	18.83786885961165	17.066876057155703	18.200022645999702	NA	24.0787307458654	19.3755483205422	17.5850518514863	17.335174561969303	20.91864029990495	19.139766320220797	16.263481469247303	18.5499759139739	19.1224808149089
A0A0B4J1V0;A0A0B4J1V6;A0A0B4J1Y9	HV315_HUMAN;HV372_HUMAN;HV373_HUMAN	Immunoglobulin heavy variable 3-15	IGHV3-15;IGHV3-72;IGHV3-73	2	0.4895453241639532	25.4831021390316	24.2007811712563	24.4287327184341	21.0816167260104	23.7760171023144	26.3039964145905	24.0017260821691	23.5453415829421	22.6186282599224	23.5535436400816	23.6617542534449	23.4716883810495	24.0930886821385	22.6872947624089	25.4002459551282	24.20191645562395	26.2198843166937	25.487754599911	23.2259102632436	23.5511107621091	23.2970552400399	21.6654467869395	23.2411666380906	24.4138047068605	22.8454860571094	23.5910142098674	24.9392847327535	24.947982296404803	24.769205591509248	25.7761437207669	24.4614768709716	25.152624042662	23.6344345135639	23.49990216374	23.3157450929044	26.6781423020518	24.83369019733275	23.9834463932954	24.634011633766	26.51507735186905	24.682714853799	23.9040606051294	22.5310414087847	25.3522270332451
A0A0B4J1V0;A0A0B4J1Y9	HV315_HUMAN;HV372_HUMAN	Immunoglobulin heavy variable 3-15	IGHV3-15;IGHV3-72	2	0.47925447895899553	18.645475057337578	NA	20.6031349753481	19.0108106891144	NA	21.226972814984077	18.8112933887571	NA	18.656843479136	18.6406712383114	NA	17.8896823070258	19.9871163484378	NA	21.516675298796727	20.59435237503713	22.647694873121377	21.1207583802821	16.9469276599127	19.489530251644226	NA	18.8061483057313	18.7082816634475	NA	18.5601195258897	NA	20.38228934969372	20.364517382834023	20.80410848057287	21.177217304982776	20.718609566350576	21.21938032088397	18.3353980050495	17.5112064656508	16.5774661244844	22.11254061138102	20.785478889570125	18.69242143278247	20.281788617107622	22.84813106799613	19.245622792883125	20.298851986763022	NA	NA
A0A0B4J1V1;A0A0B4J1X8;A0A0C4DH32;P01762;P01763;P01766;P01780;P01782;P0DP04	HV307_HUMAN;HV313_HUMAN;HV320_HUMAN;HV343_HUMAN	Immunoglobulin heavy variable 3-43	IGHV3-13;IGHV3-20;IGHV3-43;IGHV3-7	3	0.6336417400491944	23.8275450420543	24.5829029175648	25.5708521408705	22.1832613477529	23.96611649513705	26.33485720991795	23.946062045019353	24.582705689171352	23.3076860866743	24.31653154339995	24.738375801301252	24.4639505188835	23.35545763343025	22.872153094267706	25.1255616486996	23.8183502170354	25.4959791230625	23.80128729910125	23.6907395304136	24.5604540099031	22.08769998535575	25.4368074016222	22.991012202601706	25.930017097625452	23.5816063562653	24.106134055488653	24.6728801232117	24.51786285341555	24.0886270736115	24.520981640183752	22.79179088367915	24.77823157031935	22.2493711465608	23.214044127277	22.4090581353847	26.371131624879403	24.73773756933325	24.34731528509615	24.67947371038465	26.579800314171848	26.7332900999788	24.4041381463392	23.1540345913221	25.79858938644575
A0A0B4J1V1;A0A0C4DH32;P01762;P01763;P01780;P01782	HV307_HUMAN;HV320_HUMAN	Immunoglobulin heavy variable 3-20	IGHV3-20;IGHV3-7	2	0.4867447697191133	NA	18.09913959324	19.0890386193222	NA	NA	20.4436076866056	18.1606289679687	NA	NA	NA	NA	16.621015635297	NA	NA	18.5507211246094	NA	18.946387866452795	19.1792323454385	NA	NA	NA	19.718585921927698	NA	NA	NA	NA	19.1364130550777	NA	NA	19.3567126296479	17.6604545104879	18.335538198873948	NA	NA	NA	20.3450183619088	NA	NA	20.5715245056723	22.08774271324	21.2353725310432	NA	NA	NA
A0A0B4J1V2	HV226_HUMAN	Immunoglobulin heavy variable 2-26	IGHV2-26	4	0.7230187342623023	18.1893553118859	19.814866181186	20.5672459004235	20.8098121091262	NA	21.0454631136221	19.9392842638592	17.3272299109668	18.4509219942579	21.7877780854034	NA	18.0464393812267	20.2024343305171	19.1963880384381	20.1383737767975	20.99568262477905	21.2342659329814	19.6724052087795	17.7993603470713	19.8317276675473	18.0116081037994	16.3904932716386	17.9426064376488	20.7163852778501	18.8834638188431	17.4297732299865	20.2170063481509	21.7723982074258	20.2831176077833	20.849024111093	19.8953607908853	20.5148852909026	18.6372598779005	19.6251397087927	15.5745506783352	20.5790791351679	19.2964529042058	20.5562984509733	19.2495597236246	20.2912660380678	19.5977421636661	18.367527796725	NA	19.6184960981471
A0A0B4J1V2;A0A0C4DH43;P01814	HV226_HUMAN;HV70D_HUMAN	Immunoglobulin heavy variable 2-26	IGHV2-26;IGHV2-70D	2	0.48669798344823256	NA	NA	NA	NA	NA	17.7387861969999	NA	NA	NA	NA	NA	NA	NA	NA	NA	18.5941584177943	15.8490745205695	NA	NA	NA	NA	NA	NA	15.7766099286805	NA	NA	NA	17.2895587498055	NA	NA	NA	18.0336211176981	NA	NA	NA	17.3056898972536	NA	NA	NA	NA	19.0620645214979	NA	NA	17.7298167454382
A0A0B4J1V6	HV373_HUMAN	Immunoglobulin heavy variable 3-73	IGHV3-73	8	0.638672416737234	21.30426372484805	NA	16.9647966153092	NA	NA	NA	NA	NA	NA	NA	NA	NA	NA	NA	16.660575795969347	NA	NA	NA	NA	NA	NA	NA	NA	NA	NA	NA	NA	NA	17.43578818924105	NA	NA	NA	NA	NA	NA	NA	NA	NA	NA	19.5240137421268	NA	NA	NA	NA
A0A0B4J1X5	HV374_HUMAN	Immunoglobulin heavy variable 3-74	IGHV3-74	5	0.6837582600583075	20.0294367607581	22.5775182675803	22.646809599831847	22.6128141814759	21.1410288722024	24.92318450242265	23.3661730492094	21.207937512935	20.5794741804149	22.7166275844992	20.813121264098	22.3937335084176	21.8959989806379	19.57054051662965	24.254097294531	22.397141758503302	24.72528743024195	22.254111403018506	21.90486210782735	20.8010533409676	20.3112204879121	21.2915635885084	20.404089731037	22.8361862061856	20.8508966583679	21.7761300269714	22.1180898098619	23.3674626131097	22.023951945955503	24.94866163112225	22.8383167480608	23.8676681372922	21.6555410561834	22.96055509106865	21.9048358066237	24.845541409412	23.1540032970212	20.2602279261963	22.597272310858894	25.9205721797115	22.734765404674405	23.1619911950056	19.8666530038508	23.877305671471852
A0A0B4J1X5;A0A0C4DH42;P01764;P01767;P01768;P01772;P0DP02;P0DP03	HV323_HUMAN;HV374_HUMAN	Immunoglobulin heavy variable 3-74	IGHV3-23;IGHV3-74	2	0.47000404119668415	23.6267782931911	23.3925108476396	24.2194234174657	23.935599026803	23.384783891052	26.7868493166119	22.547688717601	24.40708993080645	22.6525247708283	23.541708387442	24.65972070053845	24.33811601341025	22.8509379677429	23.2735965519515	23.868970359606	23.8042833440019	24.7354320194468	24.2242439840396	23.1027245183917	23.5026605359994	22.6362695292301	22.9633100961338	23.0462012790714	25.5703028216603	21.7884464923602	23.3853677700445	23.6426103968912	24.2030521264128	23.6237766222208	24.621017751769298	22.8699217243261	24.2199788089415	23.61015436019	22.1790612030495	23.3229974916952	26.723601031621648	23.307592247763548	23.132484024057348	23.6311158094266	26.425555168475498	25.5259068619154	23.4427819643795	22.3057493113698	25.6022175870686
A0A0B4J1X8;P0DP04	HV343_HUMAN	Immunoglobulin heavy variable 3-43	IGHV3-43	2	0.478886582463386	NA	NA	NA	NA	NA	NA	NA	NA	NA	NA	NA	NA	NA	NA	NA	17.9905286430912	NA	15.0301950956612	NA	NA	NA	NA	NA	12.8427876573851	NA	NA	NA	12.9891370983866	15.735029753755596	16.1423243280621	NA	15.425939954781	NA	15.115070265281098	NA	18.0494475769395	NA	12.940339063279	13.965892052446	18.283577846853248	15.002672668949998	NA	NA	NA
A0A0B4J1Y8	LV949_HUMAN	Immunoglobulin lambda variable 9-49	IGLV9-49	7	0.7618115672468652	NA	19.9898737811388	18.4389228809664	20.7420062599822	NA	20.4494435824948	19.5581737111816	NA	NA	19.7522666184547	NA	19.0906630337204	18.2426879000047	17.8831920853889	20.497942715701	NA	20.875316886795503	19.0836424262833	18.26672981838	20.1266516839333	19.0531820304247	18.8023312327276	18.1737652618165	18.3570262716531	16.7810205659936	19.834800146515903	21.2232636357649	NA	NA	NA	19.6892615755398	NA	NA	17.9319239991872	19.1552940191789	20.3269205349494	20.1605775026187	NA	19.2332151193397	NA	22.1431241345581	18.8139072593953	NA	20.5092826711563
A0A0B4J1Y9	HV372_HUMAN	Immunoglobulin heavy variable 3-72	IGHV3-72	5	0.6871882129010412	NA	18.2324698132436	17.9576259935023	NA	16.8407975430057	20.4673137856762	18.0823375558286	NA	NA	NA	NA	18.3728657043215	NA	NA	17.311271713066297	19.2340290015779	17.726960044314776	19.9237159660394	NA	18.2847468912591	NA	NA	NA	16.1819736049026	16.51963142989715	NA	18.6957679013887	NA	17.8169417622428	18.9468236510214	16.6765318356573	18.6054474647632	15.8816027778348	17.504740109001297	NA	18.84252370285055	17.976571131099753	17.7714558385026	19.178234766830172	22.0004753932986	19.2399470158348	18.2009893119593	NA	NA
A0A0B4J2A2;P0DN37	PAL4G_HUMAN	Peptidyl-prolyl cis-trans isomerase A-like 4G	PPIAL4G	2	0.45961501321588066	19.477756137858172	20.475635812857547	18.723131982370447	19.6680461507552	14.9975410663423	20.81902440603425	17.989788902717876	NA	18.18784062060067	NA	NA	18.0750475586649	19.377602589065376	NA	19.231371380021574	17.937289169131276	18.3986175040579	18.52714597628207	19.544765508685273	20.0670851592173	NA	19.1649946299623	19.097979069579573	NA	19.629935378189348	19.1146569423399	19.1451904295029	19.5252350416622	17.0239344443207	18.3013709701775	18.9773273372773	18.8633468702349	19.0875070965278	19.6320646410654	19.55275091688185	NA	18.111324914449373	18.388970563965	19.6209838515368	19.2906112040217	15.8872140287438	18.476657225155	19.5082474176914	NA
A0A0B4J2D5;P0DPI2	GAL3A_HUMAN;GAL3B_HUMAN	Glutamine amidotransferase-like class 1 domain-containing protein 3B, mitochondrial	GATD3A;GATD3B	27	0.5210033355113574	24.7682762803541	25.337378826203025	25.3143421821119	24.945215921377947	26.260771747494612	25.15316553101895	25.154125579708776	25.44874682762055	25.4447258185371	24.9761667397602	25.58238596104205	25.01937458265165	24.62895588773703	26.5066955449061	25.50340601992542	25.5297462634253	25.195400380673124	25.2198046041551	25.736930629520053	26.826265979052906	25.3713150228039	25.285868292672248	26.53316869201175	24.980099805740775	25.235996051426003	25.235019824263176	24.679834685053603	25.261477681154247	25.008868917020894	25.339920870252698	25.8481349430257	25.106242113201674	25.138604710356987	25.856997066121167	25.245982102839225	24.7983511410554	25.13508800816885	24.40889227545145	26.189424991650768	25.680020285312057	25.5404163614685	24.672925222031505	25.3549749044476	25.8929013671777
A0A0B4J2D9;P0DP09	KV113_HUMAN;KVD13_HUMAN	Immunoglobulin kappa variable 1D-13	IGKV1-13;IGKV1D-13	4	0.6980053311619847	18.4358041061081	NA	NA	NA	NA	16.7690701571285	NA	21.585542964871	NA	16.4615354488851	NA	22.5274734150372	NA	21.1406980501065	22.6308064664919	23.5698119453351	20.718179400520903	18.2534507151648	NA	18.0818463883997	NA	NA	NA	NA	16.9842671162334	23.165633580682453	17.0338091259836	19.4284288210837	18.7528933154389	19.3430495904969	19.08361009575595	19.9025537280606	NA	NA	17.6237530755942	24.7768428873712	18.5920958094004	21.84141903810955	18.680275221615403	23.915825629740247	24.0420442157954	NA	NA	20.9347162670455
A0A0B4J2H0;P01742	HV169_HUMAN	Immunoglobulin heavy variable 1-69	IGHV1-69	2	0.4356351525670022	NA	NA	17.7017436142746	NA	NA	NA	NA	NA	NA	16.8557611787719	NA	NA	NA	NA	NA	NA	18.4674183454784	NA	NA	NA	NA	NA	NA	NA	NA	NA	NA	NA	19.2467038356886	NA	NA	NA	NA	NA	NA	22.7473901261025	NA	NA	NA	18.7791701878282	20.4056404330385	NA	NA	NA
A0A0C4DH25;P01619	KV320_HUMAN;KVD20_HUMAN	Immunoglobulin kappa variable 3D-20	IGKV3-20;IGKV3D-20	3	0.5734925584409399	21.8674233003648	19.830688639148025	18.8913211644363	20.9707777269951	18.0903831099948	21.993156067688425	20.6079657967425	20.062080033787772	20.0303231813039	22.408744544208147	19.0066418001105	20.2052719321721	19.2928838440089	19.91618976630495	21.63093537358365	22.2065719013051	22.5872978083654	22.1854558841092	20.4211575788768	19.750475097872652	NA	17.7885561920679	19.1820021484078	21.543594947781827	18.646050345668	21.6198784151838	21.4618235013001	22.3760033047778	22.2812146390229	21.92401753081235	21.3774063526119	22.3957237222275	19.5220017675107	20.46276419151025	20.012758255343847	24.0840139790627	22.1372816863937	21.5972977251806	21.17432372065045	22.9378457549162	21.8056464599628	21.70345764366445	16.3379436542132	23.1034694907688
A0A0C4DH29	HV103_HUMAN	Immunoglobulin heavy variable 1-3	IGHV1-3	4	0.734017370876734	NA	15.4305957574433	NA	NA	NA	19.2056689724331	NA	NA	NA	NA	15.3400838784642	14.3405374862151	NA	NA	NA	NA	19.4999462002764	NA	NA	NA	NA	17.1532142655935	NA	18.2231661046964	NA	NA	15.9418022652766	NA	18.3550248572946	18.8313284182565	NA	17.559511822895	NA	NA	NA	23.202295562794653	NA	NA	NA	21.0928471945696	15.1064423737202	NA	NA	NA
A0A0C4DH31	HV118_HUMAN	Immunoglobulin heavy variable 1-18	IGHV1-18	7	0.7112135066618663	21.9312021514102	NA	20.367353782772724	17.3462741499108	NA	21.05271767186735	19.15038873818693	17.3483595069359	17.3469339867198	21.474029383587748	15.9329108227782	18.09399595967535	17.4495083140575	15.9537244929831	19.3004056999607	19.7122509173804	20.3746279685245	17.8482835077607	16.3651458729922	16.5595376411483	NA	NA	NA	18.8007609819492	17.0048180256099	18.293642934960275	20.268861089753894	19.6473098089137	20.238536825734577	19.8509683490779	16.6213058038399	19.760813701299774	17.0600988371261	17.7372301906898	17.0530375651812	20.427754745717927	18.790529910637076	18.88037381402915	18.93311679503475	20.42458190464278	21.9557481084976	18.1763862787588	NA	18.061992137873297
A0A0C4DH34	HV428_HUMAN	Immunoglobulin heavy variable 4-28	IGHV4-28	8	0.7145831128014357	18.584691474886604	20.6839398448746	19.6517211668953	19.1159260326948	NA	21.334668267807402	21.3291599389492	NA	20.708464034958997	18.208467431950453	20.1462149299058	21.04214880459545	20.6653241697412	18.76817667822875	22.08067439083935	22.15650617159345	21.86922390416455	21.04733971344305	19.5537804297975	19.532554459802	20.5599312136483	NA	20.217211076625	20.01310435047595	19.0086934639284	20.067007818308348	19.909179190119342	22.7970195254209	20.1482171632826	21.701600658157	18.97551405811015	21.53942529272115	17.2902216635672	19.644808686745694	19.257658655762	21.665157360632225	22.01276157151775	22.877498262885247	21.2621157046047	21.5499177096561	22.9822285303647	19.26134339432535	19.6782525988577	22.798510569766
A0A0C4DH38	HV551_HUMAN	Immunoglobulin heavy variable 5-51	IGHV5-51	2	0.4697067550887312	15.79649636798565	NA	16.733986407772	15.9896362101446	NA	NA	16.8091769789704	NA	NA	NA	15.6940415356799	NA	14.9118682516692	16.2629555748217	18.8373171462228	17.889139941315747	18.412089172010248	17.506954168786802	15.2045150608667	NA	14.7554780381513	20.2840777007898	16.7906808315436	NA	17.4421543326747	NA	17.1782832678946	17.754242107935596	17.709924525858447	17.3146415147948	17.596334394298548	18.255495180153	15.2942128432189	17.528439609108702	NA	18.3846198838458	16.8871026169	17.5185417093544	NA	18.2602418083569	17.64141383012	NA	NA	NA
A0A0C4DH38;A0A0J9YXX1	HV551_HUMAN;HV5X1_HUMAN	Immunoglobulin heavy variable 5-51	IGHV5-10-1;IGHV5-51	2	0.4599130223853206	20.218355332977342	20.7160227775318	20.074186745385695	19.47233166830845	21.2003913421678	21.942262507230296	20.186371123726296	20.5833419352231	18.2920213571507	20.981708673201545	20.3589766632383	20.0301015303953	19.2134440749758	20.03987995563	20.7683787982063	21.676018092356045	22.800448812229895	20.641853757372346	NA	NA	17.385154585308896	23.3215984016279	19.6805103658725	21.9762399344249	20.8668555733399	20.7792856484428	20.48660055111785	21.31110196879135	21.58596880206035	21.461735261715543	18.9206837447553	21.922447824334498	20.0336065364551	20.1410199900322	19.9752453115759	23.074384539548547	19.550496780125147	19.112223416771695	20.0582598910232	21.001227178935295	21.620297164325297	NA	17.7321112241247	20.5715419088825
A0A0C4DH41;P01824;P01825;P06331;P0DP06;P0DP08	HV434_HUMAN;HVD82_HUMAN	Immunoglobulin heavy variable 4-34	IGHV4-34;IGHV4-38-2	6	0.7163707410235123	21.3877151347205	22.7470744030152	21.0697457701642	21.5069535439218	21.4195781101915	24.4336894764362	21.186194253032596	20.3367965878793	20.79555908026395	21.9372358380138	21.9282997423013	22.341408683241	20.8829001430047	19.2944980905457	22.5387860906236	23.2454672437489	23.1636876910963	22.1700147072232	20.35424539470005	22.27730891185155	21.355248061027304	21.9658716280968	20.4935970161404	22.42743557659705	21.9737315442656	22.4612224908775	23.2929730154918	22.3761031115426	22.6493923419511	23.8103943926542	20.3761719977829	23.0472178259339	19.807176678771953	21.8202790286586	19.978473450318	26.6603288274621	22.2160154138344	22.40614324725965	21.64361057969805	23.175836259558103	24.19456416754915	20.6484959770439	21.0733155806293	22.398150696143706
A0A0C4DH42;P01764;P01767;P01768;P01772;P0DP02;P0DP03	HV323_HUMAN	Immunoglobulin heavy variable 3-23	IGHV3-23	3	0.63018709668369155	21.59374747015765	21.5150207084483	22.0983025733347	21.529936522563197	18.5936052336027	24.3277454938912	21.7086251861968	21.370888659531296	19.707807604323698	22.276914706513747	21.5904828301723	22.201822507438848	19.4055946422878	21.3440130104826	21.226003254775	23.272223546117345	23.4652348288741	23.50652391677155	19.52677911919465	20.5290428058321	19.9048020152659	20.931969140159648	20.4740174854741	22.2713611603539	19.750667952314	21.9805134363414	21.44245748133945	22.503025845015948	22.1239825449089	23.073914422762748	20.92364637728715	22.7717966816423	20.9193667330402	19.694190993605396	20.884671624895848	25.2965623791997	22.27584666622045	22.714433224297245	22.369829683154848	24.477283692068	24.2625347894335	20.6915630084182	19.8565259642813	22.7518879292797
A0A0C4DH43;P01814	HV70D_HUMAN	Immunoglobulin heavy variable 2-70D	IGHV2-70D	2	0.49015312883588136	NA	NA	NA	NA	NA	NA	NA	NA	NA	NA	NA	NA	NA	NA	NA	18.144080955415173	16.5860252710815	NA	NA	NA	NA	NA	NA	NA	NA	NA	NA	NA	16.3617826721982	NA	NA	NA	NA	NA	NA	NA	NA	NA	NA	NA	16.5377055607453	NA	NA	NA
A0A0C4DH67	KV108_HUMAN	Immunoglobulin kappa variable 1-8	IGKV1-8	3	0.6531909275700586	23.1997535539926	NA	16.939545465219	NA	NA	20.1498823136669	NA	NA	NA	23.79668823368475	NA	16.6077836986428	17.7504418602222	NA	14.6310861367249	NA	17.6599581694246	18.2997719185217	NA	NA	NA	NA	NA	18.1542645503531	17.4090276798373	NA	18.0907075630646	18.5880549301188	22.260393940532	18.2044490919898	NA	17.4164206814938	NA	18.4165690861271	NA	NA	19.1900274890432	NA	NA	16.2865677035141	NA	16.0603140959584	NA	NA
A0A0C4DH67;A0A0C4DH69	KV108_HUMAN	Immunoglobulin kappa variable 1-8	IGKV1-8	2	0.46997007044372535	18.1910171481007	NA	19.7584024942962	16.6511950085065	NA	18.2945629988229	NA	NA	NA	21.2991310695561	NA	NA	NA	NA	NA	18.0003721808727	18.5545794093754	17.5120661929317	NA	NA	NA	NA	NA	NA	NA	NA	18.3117935246275	NA	17.888712667029928	18.3201522545703	NA	18.0014173820324	NA	NA	NA	18.0207882903956	16.0376790106514	16.8579078122199	NA	19.1332670375798	17.4324826243104	17.7655121009888	NA	NA
A0A0C4DH68	KV224_HUMAN	Immunoglobulin kappa variable 2-24	IGKV2-24	4	0.6194907861165289	22.1846346033093	20.111469660958797	21.6650763926675	21.6403595660636	21.3373629101712	24.37460867349675	22.0265655491121	23.0128616279461	18.8701838416226	23.11176736175795	21.60352888738395	21.0462689132331	20.3950748044197	20.24710153299235	22.93528531141	21.6693947786243	22.805968822809	22.878172125698494	21.771297538749252	21.62942827569485	20.7684728873694	21.00341953684145	20.142978800351894	22.31795993138325	20.3388247053341	21.6072011536394	21.6754395094367	22.4406910957147	22.5831716022915	21.325053850542297	23.3623503672747	22.801623610153797	20.1128602218658	21.0628814986831	21.872542178554895	24.35199506666005	22.69596208288305	21.555078573338697	22.1822861311938	24.79742740932915	23.2956700698388	20.72994183087065	21.4673123471433	22.3618668070263
A0A0C4DH72;A0A0C4DH73;P01597;P01611;P04432	KV112_HUMAN;KV139_HUMAN;KVD12_HUMAN;KVD39_HUMAN	Immunoglobulin kappa variable 1-12	IGKV1-12;IGKV1-39;IGKV1D-12;IGKV1D-39	3	0.5750632385374262	22.61489590649215	19.7970302378296	22.0915094774671	22.4077015877446	20.59753093126035	21.6819411476764	21.327042553487	21.6345271657532	21.466347204981	25.3709216092212	19.8654700252371	19.575272825297503	20.3275540689796	21.5399152224719	21.4718201637377	22.579937949911	23.9556878435247	22.1016913397555	21.8028033894639	21.4245653672342	20.4568459013901	19.6588894347481	21.2863795028441	21.3361702672185	23.5469374227865	22.36675129630725	23.184390986482303	22.674070924262303	23.468354771591	22.98541735445835	22.508977111910653	22.986207769298	21.4820348629863	22.0312969388042	21.6014313920987	23.820136327883603	23.14501920688565	23.1696333906589	22.020135082290253	24.086692816699152	23.1477843830664	22.362782324219	17.9988958172239	21.5718352844804
A0A0C4DH72;P01599	KV117_HUMAN	Immunoglobulin kappa variable 1-17	IGKV1-17	2	0.4900221862251216	23.558226389985823	NA	18.7495100777147	19.1767306986707	NA	21.189790798302873	18.9870508871578	18.5743577059745	18.0222312480849	19.1381986408353	NA	19.3887892016974	16.8982346821625	NA	19.6867426414745	19.437162758677076	21.684549098601025	20.344107435254728	NA	NA	NA	NA	NA	18.4513587953915	NA	NA	17.5781858542979	19.539318509773125	17.757968936960026	20.0162345768346	18.5274030815057	20.315720905742	NA	17.2456808175812	16.3493592323718	20.575209572229376	20.191875120401978	17.4654021577236	19.228547227206025	20.197870704939778	20.5504315030596	18.6939875355836	NA	NA
A0A0J9YX35	HV64D_HUMAN	Immunoglobulin heavy variable 3-64D	IGHV3-64D	5	0.7533621684678261	17.9477757548397	17.7566220457906	19.9772082134958	19.7401772026715	NA	22.63845776145945	19.5632089409325	NA	17.918882317890102	NA	20.2178051712246	19.1082070486975	17.3260389789691	18.5858813045617	19.9550971617347	19.5645382343635	21.1045323379078	20.870798865041948	17.5712846675956	18.8656837617076	NA	18.3613957228267	18.156262371302	21.15980352814	18.0751445965182	19.7308699947591	19.6813562685121	21.0629519138453	19.7777482545546	20.4981546842511	NA	20.2940999402649	19.4720950922099	17.9391596099455	18.914293865397	20.5112827989067	19.9939075892313	17.3777492454561	19.8244207691614	22.5636451194065	20.0939469991587	19.005065209694152	NA	20.2715582460905
A0A0J9YXQ4	PMA6E_HUMAN	Paraneoplastic antigen Ma6E	PNMA6E	3	0.6666472768010127	NA	NA	NA	NA	NA	NA	NA	NA	NA	NA	NA	NA	NA	NA	NA	NA	NA	NA	NA	NA	NA	NA	NA	NA	NA	NA	NA	NA	NA	NA	NA	NA	NA	NA	NA	NA	NA	NA	NA	NA	NA	NA	NA	NA
A0A0U1RQE8	GLYLB_HUMAN	Putative glycine N-acyltransferase-like protein 1B	GLYATL1B	8	0.8372694693019814	NA	NA	NA	NA	NA	NA	NA	NA	NA	NA	NA	NA	NA	NA	17.856828321595223	NA	NA	NA	NA	NA	NA	19.2508461706347	NA	NA	NA	NA	NA	NA	13.3526186348561	NA	NA	NA	NA	NA	NA	NA	NA	NA	NA	NA	NA	NA	NA	NA
A0A1B0GTU1;O75152	ZC11A_HUMAN	Zinc finger CCCH domain-containing protein 11A	ZC3H11A	3	0.5653795612843983	18.176086328635897	19.884321116033696	19.22956756054645	18.7681056399898	19.5361959340173	18.066909550075	17.6178019829087	19.405488603083796	18.422086126066247	19.2265006651981	19.232490379177	18.6178996946718	17.647007668250097	17.88732132735865	17.431729562858095	17.901657251741398	18.342703246658505	18.03882582462735	17.445148181380098	18.2234788169357	18.299917345974	18.696758802455943	17.824969771115047	18.7895452704026	18.511744670008795	18.2088420889644	18.096946171246	18.778764793767348	17.9549762927216	18.49212147191915	18.0776666088601	18.5418989223586	18.646179606040548	18.403925968489197	19.150489595379295	18.1455619306639	18.2992566264112	18.7592953297166	18.293677892660448	18.73437423940965	20.13906193488465	17.347382945348045	18.547512352811147	17.9836210441769
A0A1B0GUS4;P68036	UB2L3_HUMAN	Ubiquitin-conjugating enzyme E2 L3	UBE2L3	5	0.6320759839798953	19.3523810419128	19.8452359223313	21.3968708436877	21.19316673287435	NA	19.89879038510325	20.034651268609903	20.215344144135997	20.416506612237697	19.935296889713	NA	18.5484991827945	20.40563438809	19.163954203227	20.78491666696015	20.971795429494374	21.0157597284093	19.9890550559883	20.353251547932	16.7385801349506	20.1287222536384	19.9721330859115	20.413076608904348	NA	20.4551958300512	18.2256630656629	20.786398957500403	19.6579797044053	19.9951424617513	NA	20.3826324824927	20.7340531671553	20.03716632461395	NA	NA	19.89487109110205	20.886213329899903	19.62910423850375	19.897370121330702	20.0052877759557	17.59925026523275	20.1705545903191	NA	NA
A0A5B9;P01850	TRBC1_HUMAN;TRBC2_HUMAN	T cell receptor beta constant 2	TRBC1;TRBC2	3	0.5694720999848483	19.5195275166754	NA	NA	NA	NA	NA	17.10512173322445	NA	NA	19.3336648462534	NA	16.5522591870109	NA	NA	NA	NA	18.8995931530375	NA	NA	NA	NA	19.1813857492106	NA	NA	NA	NA	NA	NA	NA	NA	NA	NA	NA	17.488873629317347	NA	19.2096564471414	18.1118426403348	17.083196792902598	18.209099276508496	NA	NA	NA	NA	NA
A0AV96	RBM47_HUMAN	RNA-binding protein 47	RBM47	22	0.6959002587509808	21.8655982401492	21.3886002143207	21.8481895181598	19.44608605839435	19.866193600909497	22.771992980491397	21.868449432625077	22.9022703549997	23.11636912263915	23.1994460586567	21.727504068698025	18.3902711007968	23.3993857501368	23.1799743678936	22.110241727871724	21.9752418597359	21.9411761572144	22.86122290137605	22.6072350760979	23.261259306754	23.17580829315655	22.6154118023275	22.6649528765398	21.9570773676823	22.850135080409036	22.6292584077882	22.8561803449972	22.502910252955353	23.054422159512576	22.0029135577321	21.9597515679547	22.447477810554	22.8319910641324	23.342208083198894	23.2739036704311	20.4836223339822	22.5700734681141	21.470036879471	22.9264504272676	22.1987983190136	21.2715136578451	22.1179014539804	22.60511142234925	22.39968515950633
A0AV96;Q8TBY0	RBM46_HUMAN;RBM47_HUMAN	RNA-binding protein 47	RBM46;RBM47	3	0.5523948675739289	18.676122947485553	NA	17.313699082526398	NA	NA	19.65522796250025	17.669696423320502	NA	19.86195861523905	19.9197488752188	NA	NA	20.3146417307782	19.0669035073991	17.932844600150247	18.4701574442638	16.977208759081652	19.45063399124075	18.53713834550485	20.1668627586376	19.9996758469538	18.93629516983895	19.200607926417952	NA	19.39427526107325	18.9518278741007	19.98953198279845	18.3697751952175	20.0937262543403	17.61433581633915	18.6098571803053	18.988991958480447	19.6633408477967	20.18676360547655	20.07445898952335	NA	19.403794526322898	18.15826378537425	19.4724896124115	18.31626210779485	NA	18.769014610689652	19.0095423616431	NA
A0AV96;Q8TBY0;Q9NQ94	RBM46_HUMAN;RBM47_HUMAN	RNA-binding protein 47	RBM46;RBM47	3	0.5290512310081118	18.243250019140753	NA	17.858964813678902	NA	NA	NA	18.287504733543052	NA	19.8363377167614	19.2612444180845	NA	NA	19.0208614627711	18.5177588700493	18.414907899000102	18.226896230268352	17.930235901004448	19.619523971242803	18.84998330570055	19.4831130867188	20.12939407704145	19.05620885860875	18.901166912700752	NA	19.50497792624905	18.83147039011515	19.207738646629053	18.322163269410453	19.9966206355956	17.88299696276585	18.812850557502	18.00599042048505	19.4752085175912	20.143447938399852	19.5672081485738	NA	19.0603499104404	17.8898262127739	18.0355016561315	17.85777157450995	17.52630550892265	18.26320110179135	19.0481938615069	NA
A0AVF1	IFT56_HUMAN	Intraflagellar transport protein 56	TTC26	2	0.45266942809968225	18.029611486423	NA	NA	17.5470513632374	NA	16.5637297407148	17.1916869810928	16.2740117292836	18.7715337185417	NA	15.05960454481035	NA	17.9074382883133	17.6010079183023	14.6435079819244	18.0880270083857	18.3667541085945	18.38244762397025	NA	19.4213093768982	17.3025519051606	16.7867942374616	15.666220455928	18.7371593146514	14.5403650289522	NA	NA	NA	17.8850034163261	18.46337420077765	18.4003987752126	17.9958043196832	17.2797083491164	18.254259104545348	18.80471169895795	NA	17.210516065652	15.782182352791	19.032391251899348	19.54205475926295	NA	16.8233167332877	19.1064361747113	NA
A0AVT1	UBA6_HUMAN	Ubiquitin-like modifier-activating enzyme 6	UBA6	54	0.5221628861556682	22.7397904758717	22.7453149401588	23.974686717963152	22.4449459394434	23.341131635140748	23.359218898694905	22.958466253734425	22.769720788953304	22.0266169317178	22.85716165709075	23.8039459509128	22.5412619951911	23.739057267496353	23.65025708244747	22.8738416933273	22.919117189550775	22.86641683361795	22.77993513910618	23.741085950982352	22.38846097677153	23.222967850227302	23.631622135092897	22.862340876279	23.389144823008372	23.4162651618226	23.238368540187302	22.891955205944427	23.111883161170802	23.412693112466997	22.9282034327266	23.2175359037433	22.9555697816197	23.31459616229492	22.974208609948175	22.784209701569775	22.899891075156297	22.681173845462553	23.552659179998997	23.049586598917053	23.194619910196	23.217559762059057	22.8259070609612	22.94769120706235	22.4160988434066
A0FGR8	ESYT2_HUMAN	Extended synaptotagmin-2	ESYT2	38	0.5072627655050501	23.812950414103604	23.58551409351875	22.879431540425895	23.877959454880777	23.8820031168365	23.44124632051485	23.195964271375004	22.984275210723	22.905962351533702	22.939191956902	22.987793392410552	23.59246798622295	22.9659320034883	22.824329725252	23.4802518002345	23.415677190780052	23.0191636821156	22.7498932919975	23.463435173550728	23.961381713448255	23.574544180344976	22.70048335618285	23.543543736022	23.1320434449632	23.6812981222547	22.71484532052085	23.3261171711245	22.48370766116533	23.1195455861828	23.398313797972676	22.811732286221023	22.7907441516709	23.053088877967028	23.5162796700984	22.998855635692102	23.9842054472352	23.017106205378852	22.80616158083805	23.572984749973873	23.128976434344	22.417205035195	23.2928851579683	24.0030260183379	22.992877817300325
A0JNW5	UH1BL_HUMAN	UHRF1-binding protein 1-like	UHRF1BP1L	3	0.5365488197835664	16.9229924736781	NA	15.7524184541168	15.7385069823325	NA	NA	NA	NA	17.1324869346973	NA	NA	NA	16.9207294940638	15.4729161759982	14.9173697225147	17.43981419055005	17.095287941254448	16.690926753199424	17.279235783423	NA	NA	NA	17.408733687676502	NA	NA	NA	18.87493749420365	16.804449547185598	17.43795137307945	16.755044067739	15.803191679811302	17.69170442902325	16.7675911531954	16.3235486795506	18.57340540518628	16.73337606054425	17.20915932162685	17.0085995313466	18.4064425560992	NA	15.397780046896704	17.725172584045204	NA	NA
A0M8Q6	IGLC7_HUMAN	Immunoglobulin lambda constant 7	IGLC7	3	0.6386833362495298	14.3931263303913	17.2395720189824	17.9726719525559	NA	NA	21.76721243473895	NA	NA	NA	20.9987491817732	NA	16.45343148389735	NA	16.916367739881	15.5603672013521	19.30349536652995	19.989899459108894	20.12157613403315	NA	17.772366256067052	20.00293960205465	22.1717053371894	16.9469007488096	NA	NA	NA	17.6360748341573	17.9327536496811	18.2698002425254	19.13149145217225	16.9964140913454	19.15297706876585	NA	NA	NA	16.999748877532	NA	18.462229747800947	17.4524893997729	21.0879804001666	16.1314452014377	17.8781947242387	NA	20.7918564915635
A0M8Q6;B9A064;P0CF74;P0CG04;P0DOX8;P0DOY2;P0DOY3	IGLC3_HUMAN;IGLC7_HUMAN;IGLL5_HUMAN	Immunoglobulin lambda constant 7	IGLC3;IGLC7;IGLL5	3	0.6226158402747818	24.591037902419	22.83419167684735	24.9043128458827	24.3143148503876	21.8409579841666	24.6525142496761	24.6195437211682	23.1247113169827	24.37737371606045	25.46877660887	22.93504236112275	24.1586798965132	24.41174511182195	24.1200144949734	25.73117132458335	26.2281252019426	26.86693910657	25.49141598862305	23.6811212221882	24.31071858010815	23.990042897632	23.7641721604058	24.466735656803753	23.4123318811447	24.7102930350582	24.52642237387015	25.57254825918205	25.8513359119971	25.8150464946847	24.827613190631652	24.9500269094161	25.45829710081245	23.14532014349945	22.6704119921177	23.39225268934365	27.06243468642985	25.354918443053	25.2274267715443	24.711850797766505	25.8680818298231	25.406298573135	24.27101861579415	22.6041663193374	24.9893858919937
A0M8Q6;P0CF74;P0DOY2;P0DOY3	IGLC3_HUMAN;IGLC7_HUMAN	Immunoglobulin lambda constant 7	IGLC3;IGLC7	2	0.48563578080086905	24.846520121021676	25.839040535834172	25.16768852619973	24.842795472677928	24.435599096772172	27.352964447871525	24.352113879087476	25.36276544566067	24.196134972578175	25.65401101233128	25.21523935664893	24.151784848513728	24.88647091221413	24.394129064421577	25.906796894442376	25.34032999287883	26.069329844669276	25.61267646009673	24.238325575058425	25.539983317800676	25.14468300089893	24.918084950403873	24.182527548860627	25.124755272734227	24.141004217283573	24.982278270633778	25.226518422499275	26.33563824209033	25.393293011503474	25.043406748614775	24.382250710889178	25.55025148045408	24.053199176347924	23.188913513332125	23.796926661556626	26.975433424573573	25.240591767488425	25.45255396350293	25.343753197480577	26.329678019242273	26.556980589619823	24.787140598882576	23.51089538279628	26.838911613658126
A0MZ66	SHOT1_HUMAN	Shootin-1	SHTN1	32	0.6837656359901094	20.4549915026574	19.9145367242078	21.5773046822793	20.702689011734	19.8677151199275	22.0610943728256	21.2740158294489	23.161184767067503	21.846838443103152	23.0709994670833	18.3307239464874	22.766167723883505	22.66569899049675	23.229375765270724	22.446710433847315	22.3402643500459	22.513823916843947	21.7602819266993	21.885585775999	20.6393879740657	21.7609167156065	21.81374279108355	22.7829170769215	20.3611872781754	22.3616460117555	22.283718413595103	22.43815976258835	22.057145796653025	22.9996403153028	20.7971402267537	23.3480184266162	22.546821805027825	22.064819077739894	21.635700889227124	21.4215882126903	20.52164614103865	22.847602311953896	21.1659950298484	22.76943754237635	22.81843566497073	20.6436530028655	21.95926890938705	21.327303236750996	NA
A0PJW6	TM223_HUMAN	Transmembrane protein 223	TMEM223	3	0.5516049063078851	19.9639530212697	21.33470680932915	21.3123895818136	20.529015136934248	18.2922284123033	19.646871783474047	19.51376748365345	18.0107878887536	20.4428089930455	21.4735062410981	20.420295073743297	21.2862338786289	17.795553263868	20.8557412431757	19.3944714413901	19.09888630211525	19.044018406594	19.650699495718	19.9804947459374	20.6928000635332	20.4735355305663	20.4528211103242	20.366372569647	18.8765469921586	19.1698005420581	20.154620484820597	19.2093232292625	19.9024791534823	18.9707905576835	19.708310827176	18.483564872474098	19.5570498276581	18.1118262124838	17.940761660777	20.4677666755789	NA	19.4932541654076	19.6307587560378	20.4422271973199	20.1772931671998	19.442486715669247	NA	19.17556438139565	18.2022971271088
A0PJZ3	GXLT2_HUMAN	Glucoside xylosyltransferase 2	GXYLT2	6	0.6997772699845896	13.3884051856547	NA	NA	NA	NA	NA	14.3186464449285	16.3030601733561	NA	NA	14.012512746705198	NA	13.8094099570009	NA	NA	16.5586133233896	15.4179359279666	15.4376795319442	NA	NA	NA	14.3872136398536	NA	16.075725025857924	NA	NA	14.773378145408	15.827002552851004	15.6666803035233	16.03194606184215	15.123340046672698	15.551008835289949	13.8767146048952	13.505391798669176	14.102275326091826	NA	15.8885020708628	NA	NA	NA	NA	17.6322834440994	NA	NA
A0PK00	T120B_HUMAN	Transmembrane protein 120B	TMEM120B	2	0.441660860364764	NA	NA	NA	NA	NA	NA	NA	NA	NA	NA	NA	NA	NA	NA	NA	NA	NA	15.6953596386949	NA	NA	NA	NA	16.6930757255042	NA	NA	NA	NA	NA	NA	NA	15.2685410590102	NA	NA	NA	18.5926756058289	NA	NA	NA	NA	NA	NA	NA	NA	NA
A1A4S6	RHG10_HUMAN	Rho GTPase-activating protein 10	ARHGAP10	7	0.7463403524854065	17.624601181604852	NA	NA	17.9965082370439	15.8303925140363	17.405054957537	NA	NA	16.9009273389983	17.5253582208295	NA	NA	18.175862455229	17.2943594569068	18.166259245477796	17.7537025901945	16.98397606143535	NA	18.1336238018925	NA	NA	NA	18.2774752217338	NA	NA	18.5228064623094	16.7591063717896	NA	16.8325559266419	18.7181886805624	15.9301269083271	NA	NA	18.1681512007277	17.0899812094765	17.8582300241335	17.647696945322302	NA	16.711340268022	18.14312473225845	17.42737464115325	NA	NA	NA
A1A5D9	BICL2_HUMAN	BICD family-like cargo adapter 2	BICDL2	3	0.5843747107343943	17.0526718077315	NA	19.6518862153112	NA	NA	NA	16.5768553115777	NA	16.309748155300603	14.611239719546	NA	NA	NA	17.8757051373132	17.3421204811617	15.5322071774786	16.6116313365416	16.5988397602352	NA	NA	17.3641654439339	NA	15.9960206610882	NA	15.6090829813206	18.655746670133723	16.7564447712566	16.947524559128	17.579604067133026	16.0743007974241	18.1593448991999	16.1960880605874	16.99435696302085	17.6151068281886	17.0562322230942	18.0606908976708	16.733401561842	NA	16.7888627146021	17.3442223491713	NA	NA	16.7872851851559	NA
A1IGU5	ARH37_HUMAN	Rho guanine nucleotide exchange factor 37	ARHGEF37	16	0.7807530288588468	16.4043484314823	14.6965574485386	16.101644046606303	18.0157697553623	NA	18.43957167557985	17.221225406102498	18.43639006808525	16.322137427243447	15.16586486102535	NA	17.6147157819917	19.5293657928705	19.1338175582045	19.1129235259438	17.7292249207273	18.91996212567915	19.284281440952824	19.9062077159508	17.308195401231046	17.9715001297134	18.2756975227576	18.591475187483475	18.63902630995505	17.711040553518	18.4629092437914	17.3079576123666	19.40442357022605	17.62357812971935	18.6829041349335	18.338805284575223	18.7920858763004	16.60335725201	18.47504231124965	18.92868867847555	16.0100110232559	19.2891677808855	17.62920392796775	18.97018497993402	16.2331942639621	17.879930007318002	19.3531635934161	19.9854594006785	20.177801836500727
A1KZ92	PXDNL_HUMAN	Peroxidasin-like protein	PXDNL	2	0.4621832290132756	NA	NA	NA	NA	NA	NA	NA	NA	NA	NA	NA	NA	NA	NA	NA	NA	NA	NA	NA	NA	NA	NA	13.6418043953392	NA	NA	NA	NA	NA	NA	NA	NA	NA	NA	16.45076711086905	NA	NA	NA	NA	NA	NA	NA	NA	NA	NA
A1L020	MEX3A_HUMAN	RNA-binding protein MEX3A	MEX3A	10	0.7453545909889113	16.040460840268	18.64782114610542	19.9302463511818	19.3240270068434	19.544441178478053	20.8134465494914	18.942329792056675	19.8729974929999	NA	17.68787268216265	18.7298582654039	16.7257662579106	18.703227830308	NA	20.78528716128	17.642519797431927	15.863594673483824	18.55000440839997	19.6114906937341	17.426229974186	18.6846965263141	NA	NA	20.1496394354106	17.3736780787576	19.0256020927362	18.8243419951114	19.7472644961737	NA	18.0570217107691	18.0207463186807	18.9461308530795	17.188637791537047	19.8888581768487	18.1498272361105	18.925765155743875	17.7341051091525	20.057340253086306	NA	20.2349911990746	20.8767868962761	NA	19.1062723555765	21.151698844169
A1L0T0	ILVBL_HUMAN	Acetolactate synthase-like protein	ILVBL	32	0.6864428038884178	21.128664151136057	21.3054728500641	21.080654225710525	22.0926739101528	20.9262947794788	23.0138956787092	22.4540405282272	20.681715260755553	21.267912212664	21.598084121647197	21.3267302150252	21.54981239694513	22.9416277847556	21.2936761522215	21.3764152087025	21.2222052738638	20.9748604009995	21.618500865200275	20.9186007015522	22.43402811900595	22.193538222987932	22.3099580852065	23.050505314698547	21.660300593893002	21.555928664751026	21.7397403670174	22.35380756956615	21.9190040461961	20.500465416759106	21.576908740023924	20.553222986008247	21.4513119783395	21.920713430539	22.195436425251252	21.736078987128977	21.604918216476328	21.5933648180632	20.9326347213606	21.437923983207803	21.37385152314915	20.6169132041981	22.512542178813103	20.022779998129	19.8142708282911
A1L390	PKHG3_HUMAN	Pleckstrin homology domain-containing family G member 3	PLEKHG3	5	0.5897865241099663	19.1717083266028	18.7337647452713	18.845581852683495	18.74272341005105	NA	16.8000105615967	18.584406962692803	NA	17.13308681710405	16.82251916459525	NA	18.850632782519448	19.36278714355585	18.2934047120422	17.885048019326952	19.2999880240041	19.2708847797133	18.7040612073936	18.8763548076541	19.60700579599585	19.7692934079578	18.976405843695353	19.149377589514103	NA	18.9741491304494	19.4652300101618	18.0840086951353	NA	18.1222798228169	16.151059688613	18.9116433840332	16.4616182159264	19.3681555371606	18.12913403502505	18.100813891864	NA	18.2525093392343	20.2410137715727	17.5739990573823	18.8881258690081	17.8293948064258	19.38471055630835	18.8961478077715	NA
A1L4H1	SRCRL_HUMAN	Soluble scavenger receptor cysteine-rich domain-containing protein SSC5D	SSC5D	16	0.6854017955104629	16.968618537563174	NA	NA	16.5646430345597	NA	NA	17.7739001758135	20.1643357736185	18.1793325971042	16.481435004555152	15.87823776134725	17.34893210749015	16.684950913469102	14.76996565818735	19.26186010367715	17.7110706619497	19.8849391431811	18.4354332624978	18.3209943721376	16.87110786479375	17.3582284179952	15.458418256995577	16.143141122022374	17.4098531550152	17.084711010120174	NA	16.7297241564261	18.67407589659	18.326880724410977	17.4743784328314	19.92032245221605	20.091065649095675	15.837821151103	16.255158007272176	18.1961535052188	18.567600437795495	18.652913222380494	16.1885881924092	17.180460775923	17.1553420976148	16.2518781485595	18.291308808024453	15.821348172471277	18.61990126183847
A1X283	SPD2B_HUMAN	SH3 and PX domain-containing protein 2B	SH3PXD2B	34	0.6757174471923635	23.12952017833085	20.813389730219676	23.1384891179968	23.3976508065237	23.667783243980253	22.880161712178943	23.343461435896728	23.827359428045675	22.3416962969897	22.0693784563648	23.3967078576012	24.7306734890776	24.1576551080007	21.7862181056524	23.312510304569106	24.3731062761183	23.6906977359899	24.25858904343671	23.501088814984328	22.7152363238882	23.20923024577225	22.370620375293942	21.895681285316822	23.34236469714825	23.697439763004425	23.24482281834497	22.8458211004783	24.3781876153066	23.64933276065365	23.680087338954905	24.17258561191288	24.240750465168	23.0737677582816	22.4374668360865	23.3425953492852	22.5698273100542	24.4744415316162	24.336593117703224	21.29816191045705	23.4068262152921	23.5064535827038	24.629851267350094	22.379635119653003	23.4370216809192
A1X283;Q5TCZ1	SPD2A_HUMAN;SPD2B_HUMAN	SH3 and PX domain-containing protein 2B	SH3PXD2A;SH3PXD2B	5	0.6453025023098015	22.4047664466508	22.1378592863719	23.3111125788556	23.1754485573962	24.0544645536337	22.9348916877352	22.59814857790153	24.115597967209126	22.6811231864984	22.0445929648	23.5324079079285	24.4622285226958	23.552044585221	21.0774347492683	22.728911691416823	24.1061532826216	22.9086008029321	23.1438442230342	23.257890911934176	22.7680760915094	22.469143370519973	22.4403222349445	21.856775165746	22.854360521524875	23.1283340714378	23.050980932801	23.101287868575778	24.044413232064148	22.9552743329395	23.8745079085952	23.1586792925461	23.827330162469025	22.5774832398752	21.637262175911	22.9399503604706	22.4146792592104	24.674037805592324	23.858635994185	21.3840647785925	22.9229631747635	21.573500377133325	23.830452241057294	22.4950085093856	22.680121145869
A1Z1Q3	MACD2_HUMAN	ADP-ribose glycohydrolase MACROD2	MACROD2	4	0.6589390016262178	14.84048486831375	15.709687490070198	NA	18.5055604297074	NA	NA	18.072004212420552	NA	NA	NA	NA	NA	NA	NA	17.52769659078015	17.739902023188648	18.1155546186064	15.6812516756595	17.6001263335799	17.2053344482737	17.3475295741446	16.686457094587098	NA	NA	15.3499390316602	17.5842765016257	15.6908062437232	NA	14.63062889794	17.5628009140502	17.2489278382489	17.1773987049158	17.490598017486498	NA	15.87878769340735	NA	17.0507076625814	16.6289069358732	NA	NA	NA	18.2489422906394	16.589226019102597	NA
A2A288	ZC12D_HUMAN	Probable ribonuclease ZC3H12D	ZC3H12D	2	0.4807799889967306	17.5011799627138	NA	NA	NA	NA	NA	NA	NA	NA	14.9265036935314	NA	NA	NA	16.8376467313951	NA	NA	NA	NA	NA	NA	NA	NA	NA	NA	15.101308866391	NA	NA	NA	18.6690453553005	NA	NA	NA	14.575126062691	NA	17.3249451999062	18.0561307827995	17.2729615768745	15.0157709082544	NA	NA	15.9486792674566	NA	NA	NA
A2A3N6;P55036	PSMD4_HUMAN	26S proteasome non-ATPase regulatory subunit 4	PSMD4	2	0.4040562405624778	17.844425399686	18.0134479210562	17.416618361528	18.4234382928892	18.6893096920865	NA	18.220932747049	18.363746774509	18.1429687521853	17.9469391792994	18.7790741297518	16.7746564941708	18.4413490501018	18.0652653550639	17.5123813721354	17.5883547014937	18.3779551399222	18.108761436703197	18.3214274425565	17.3894605045643	17.8349617327037	18.6202117735189	17.8955606385936	18.5781895372983	17.91488367123355	18.350843416839048	16.6583908692076	17.9735190782526	17.7746511914977	17.0100992530132	18.0603090035837	18.1689376948057	17.8938527947045	17.6110301723829	18.0661614850519	17.7543111813734	18.0127091896837	18.2973240111323	17.528433611698	17.9106250328625	18.29921340301925	17.8225325542828	NA	18.5805026355969
A2A3N6;Q99755	PI51A_HUMAN	Phosphatidylinositol 4-phosphate 5-kinase type-1 alpha	PIP5K1A	2	0.405933933820492	18.080477609493776	20.239870459740875	19.12271121863187	17.440803472715423	17.865448679024123	18.558035898870976	18.547496571483727	18.2776770993694	18.114744271822374	19.16464907642102	17.4892656366877	15.7416634592224	19.068785189804775	17.3791771492308	16.131524711311	18.912544317207924	18.791743584057777	18.116590743980524	18.310626064820475	17.960297499916976	19.13836238476755	18.687295969342777	18.39178855781327	19.050342062950875	18.646088513531847	16.679819592902824	18.344710138428923	18.345978665241724	18.338350611398475	18.493268557443223	18.9589014662921	18.410373100017974	18.981170955075022	18.284360991548873	19.215775584759072	18.3549712411115	18.768835359232124	17.25026956428617	17.875945089666125	19.340574587866172	17.898167535315274	18.580564639287	NA	NA
A2RRP1	NBAS_HUMAN	Neuroblastoma-amplified sequence	NBAS	24	0.4938315823737108	19.328499287485425	20.0868971392953	20.1546379763935	18.609192889025024	19.774950596924903	19.9013523593961	19.394341811249852	19.52088546220745	18.808364698865475	19.500931228844003	19.269057651990227	19.7990866697299	20.04155504970265	18.629778289946	19.4975254368917	19.211431537272	19.90009802291833	19.7191761934042	19.95686032634125	18.980140618002324	19.3038196462392	19.660354507803	20.277321581230225	19.807340644926104	19.80438711674865	18.961479418592575	20.3671751927198	19.6377825728451	19.7431315272266	19.322046540071653	19.730974143244524	20.0469667758832	19.992197255404896	19.87819958483475	18.903638482971377	19.35312190438533	19.9350439547251	19.1782693897742	18.5354583282816	19.268793127977094	18.165927754222324	20.0276204715941	19.1938107662524	NA
A2RTX5	SYTC2_HUMAN	Threonine--tRNA ligase 2, cytoplasmic	TARSL2	9	0.6967819497257657	16.0905185442551	NA	16.9938156140456	18.710284092403	NA	16.9521869926779	17.0771780917252	NA	18.3867208941466	NA	NA	17.277152474072	17.97608844771225	18.7102253178035	15.408428867649	18.8894309958651	19.241778776415	17.848428200944852	17.7175717918712	17.1761202189228	17.7422865221085	16.0603315845883	17.242116692082	NA	NA	NA	NA	17.113025120363446	17.1587270156783	17.847238980805102	18.4266044559673	16.9232584822093	18.406265791259894	19.1397135585214	18.0160130925057	17.8942179676147	NA	18.3237599588531	20.2736796589544	16.278516375806298	17.784862931865796	18.1918062914273	17.463874336729	NA
A2RTX5;P26639	SYTC2_HUMAN;SYTC_HUMAN	Threonine--tRNA ligase 2, cytoplasmic	TARS;TARSL2	4	0.5434665522788402	24.43956827992805	25.0200857037237	24.311294344141	22.851542763755923	25.6865397491449	24.6410440014665	23.7061813352377	24.1966678824021	24.7895409057949	24.458609142681052	24.5965848707673	24.180071951406525	24.137324290648877	24.331040991666026	23.371664290641977	24.38211183330725	23.9801485006537	24.39075021421725	24.0050394719938	23.82004250273245	24.627753350546374	23.870097331839276	23.87885716354345	24.3237875448166	23.17697240973295	24.09227447154955	25.19294068444065	23.78458406764015	23.77387363513105	22.396647681361223	23.98256122793535	24.30903880873585	23.60593797660485	23.4615939602336	23.065319210909152	23.75226872020805	23.79950398530355	24.97592543531765	23.840898956797652	23.082105528095077	24.6219458045949	24.86106721477325	24.7008872819689	23.6043453405242
A2RU48	SMCO3_HUMAN	Single-pass membrane and coiled-coil domain-containing protein 3	SMCO3	4	0.6703671808532223	NA	NA	NA	NA	NA	16.9689859485902	13.8129864507177	NA	NA	NA	NA	NA	NA	15.4370801463361	NA	NA	14.6700491659563	15.6084031646197	15.7102727532132	19.1780977849256	NA	14.823308631724949	16.349503098207	NA	14.6866323315012	NA	12.9722162556146	17.2597417878086	15.9196007405637	16.4140869067113	12.0795666139515	15.5918094363775	NA	NA	18.3259867260879	NA	NA	NA	17.63202310517235	14.523953290818	NA	18.39220432439085	18.7432367327019	NA
A2RU67	F234B_HUMAN	Protein FAM234B	FAM234B	2	0.44552005279219115	NA	NA	NA	NA	NA	NA	14.3452210733093	NA	19.21327688506095	16.3537552372901	NA	NA	NA	17.549337440050277	NA	NA	NA	NA	NA	18.582337991859575	NA	NA	17.678493390014975	NA	16.0298322331687	NA	NA	NA	NA	NA	NA	NA	14.5401846399812	17.219483917740675	NA	NA	NA	NA	NA	NA	NA	NA	18.131600888378625	NA
A2RUS2	DEND3_HUMAN	DENN domain-containing protein 3	DENND3	3	0.5699701331364632	16.883151265859297	NA	16.6551482770448	NA	NA	NA	NA	NA	NA	14.9901004357836	NA	15.9253496554885	NA	16.5582923006758	NA	NA	16.65296150653915	16.642207800465897	NA	NA	NA	16.096114922932998	16.077327928655496	NA	16.724904582143047	NA	17.331253469321396	NA	16.644489437374702	15.880299918747298	16.702600802737	14.6103618981498	NA	16.6305761174399	14.5261052951844	NA	16.306730242042796	15.7240232036629	16.90667669903865	NA	NA	NA	NA	NA
A3KMH1	VWA8_HUMAN	von Willebrand factor A domain-containing protein 8	VWA8	61	0.6974268973385136	19.4204242530146	20.31895247396995	18.4884676595471	17.4377960145145	18.920405857273103	21.1041914571826	20.4450137622469	19.8042740318578	19.44435006795905	19.566532753407103	20.584200779426496	19.5799972446355	21.720222657453924	21.0538914565598	18.90265119466065	19.6006103884066	18.7571016571182	19.70873737297265	20.189657509151324	20.889219485219694	20.538079708647597	20.915644747148924	21.47280368941465	20.3764286092376	20.3517006529699	20.916382296887157	21.1483712288993	19.7454191338632	19.86534296553485	19.8908896751213	20.2804147320146	20.16687362486975	20.6373941249235	22.634686902948797	21.3688863144463	19.313746024387697	19.83490169043975	18.414081205582	21.2565627841792	18.847800528462997	19.6312039570453	19.2657341507756	18.24257206793235	18.092808759104894
A3KN83	SBNO1_HUMAN	Protein strawberry notch homolog 1	SBNO1	7	0.6555978858906555	18.11912488933585	20.334575075006597	17.7837712745005	18.80048496679832	NA	16.3637421102154	18.351409228145073	18.5477951533303	20.69541934679905	20.5422855615975	NA	18.86651705975015	17.605533404545774	18.6160264515873	16.0853818016701	17.893108242655	18.7764239924564	17.8522219484788	17.3443842295935	18.044541264273725	17.717280904389476	17.9114545640578	19.5799324302353	NA	19.1442511124604	18.175231614478925	19.0181572524087	18.704376223071552	17.6033376614716	NA	17.7417394671497	18.778983815335025	18.5275862004914	18.0101142008223	17.9287615454366	18.064057540035027	17.9357860057562	20.2490876144268	18.49829598748407	17.917903177352425	19.35360295128313	NA	NA	NA
A3KN83;Q9Y2G9	SBNO1_HUMAN;SBNO2_HUMAN	Protein strawberry notch homolog 1	SBNO1;SBNO2	3	0.6174048484137102	19.5849468271399	20.860077275419	19.799318221729	19.44894721093295	18.0527412893809	18.5997838461861	19.2757809088996	18.1937282468065	20.536612063805897	21.1345049734907	18.4216809214033	19.37483521932955	19.158799495463647	19.3205018472619	18.3210062447755	19.38234314637435	18.5779805866524	18.2915499099926	18.6097332208698	18.0889140238876	19.0987255843803	19.4258357933861	19.53655969307865	NA	19.2812715390593	19.334636171466	18.9603956857592	17.3213794902864	18.4530419726866	17.5276759724865	19.17771374622725	18.4198427264443	19.8325781278383	18.3974166362737	19.5313761607397	19.1598760025551	18.69686447302105	19.71910919523075	19.1627454241911	18.930387655360697	20.681254689086	18.9559094308324	16.7596943478372	NA
A4D126	ISPD_HUMAN	D-ribitol-5-phosphate cytidylyltransferase	ISPD	2	0.48742816914145737	NA	NA	NA	NA	NA	NA	NA	NA	NA	NA	NA	NA	18.247081762695103	16.605847409753302	18.5776710682687	NA	NA	18.3442980945203	NA	NA	NA	18.8896806043698	19.596051407458106	18.5841528328927	17.891823209728	NA	NA	18.3602228511303	20.0322289589491	NA	NA	NA	17.7348783243076	18.4664351932354	14.075021219763	NA	NA	NA	20.2745245269401	NA	NA	NA	NA	19.9955334990415
A4D1E9	GTPBA_HUMAN	GTP-binding protein 10	GTPBP10	5	0.657817919876887	18.671050586037175	20.6959586980406	20.175072989701448	17.056446970228947	NA	17.1103139216071	19.5828915796582	17.40196869114922	18.66405785400525	18.703188447178427	19.6043550320336	16.9273747278145	18.734233960076253	20.140824947934547	18.1040200248012	17.315745519319847	18.3222910275925	18.6495578702921	18.4840957148892	20.6577571948772	17.0058704988618	17.360177087429527	19.2696140890299	NA	19.835117527671677	17.724558519918553	16.95774261170655	17.74721304679715	16.3995254935741	18.19058007794115	18.411853023612675	17.929515647182527	19.450878261576648	19.338369150660036	19.587019991232552	17.074493450225326	18.259608184825147	17.597689387685598	18.9851515699069	18.6407973004618	19.128220962369895	18.102991995007425	18.004284184980747	NA
A4D1P6	WDR91_HUMAN	WD repeat-containing protein 91	WDR91	15	0.5310208306945448	20.40439048458865	21.48090224435895	20.954043651473302	19.7129333973016	21.2412952529042	20.9200322279667	20.944661558613504	20.242610906562295	20.27233523094563	20.448241847499776	20.802581469569	21.0729582194718	21.08354879948445	20.5470384032883	20.9528228254517	21.30071015210605	21.4765774954305	21.5393859820116	20.980815620425	20.919630749004597	21.595656636384003	20.641786233959905	19.357844827197596	21.3036806737792	21.09517062996857	21.35638618680175	21.134751980416745	21.311913715542303	21.0954070799216	21.48106773479067	20.59298401922275	21.403693247049752	20.4821003042578	20.9446411110756	20.69733186212875	20.83889604587985	21.3148457405299	20.1642575200193	21.2535527192893	21.1400988580082	19.7369657327663	20.652320051734975	20.285743239098004	20.0921389299659
A4D1S0	KLRG2_HUMAN	Killer cell lectin-like receptor subfamily G member 2	KLRG2	13	0.8155502456688739	NA	21.2088668437091	19.4101328456469	18.4034003286504	NA	19.0879878999937	NA	NA	NA	14.9169125039522	NA	16.5471428618134	NA	NA	NA	15.400982157166002	13.5717512781602	NA	NA	NA	15.7504065642157	NA	NA	NA	NA	NA	19.9002625000254	14.756226044058602	NA	NA	NA	NA	NA	19.055014072758706	NA	NA	NA	NA	20.5794841972124	NA	16.7085118773593	NA	17.21512218653125	NA
A4D1U4	LCHN_HUMAN	Protein LCHN	LCHN	4	0.68891125429753175	NA	21.2245110016723	18.6101299111974	NA	19.5498399780984	19.2021512424274	18.977487051837272	18.6209024878226	19.190235626871775	18.8153233924048	18.9646339318673	18.719458703689	18.9747040035421	18.943640304464	18.0250581693266	18.226850111022948	19.254714510641023	17.2526539128368	19.994478074797975	19.523731607098178	18.9607054670451	19.245216478922877	18.571137246914624	17.2219388131345	19.904151146456226	18.9119797327069	17.911554426138125	19.387261930447323	17.758239905752	18.5363805908033	NA	19.4487699451582	19.100448916515425	18.572589132215676	19.701025838052175	NA	17.08730104183135	17.8673783592443	19.324195791181776	18.255499236480876	19.11128454354437	18.462307607687578	19.265306950166	17.4363885351242
A4D2B0	MBLC1_HUMAN	Metallo-beta-lactamase domain-containing protein 1	MBLAC1	2	0.4730048566867985	NA	NA	16.43365271197	18.64960558713325	NA	NA	17.76879447642725	18.7953919635586	NA	17.676660121705098	NA	NA	18.7134189461224	18.53291340080765	NA	NA	17.731360966659448	NA	NA	18.665914392076047	NA	NA	17.2777024762971	NA	NA	NA	NA	18.1531849509069	NA	NA	NA	NA	NA	NA	15.689353344038098	NA	NA	NA	19.2985097706227	18.320416390343397	18.7350584609294	16.963073194218598	NA	NA
A4FU01	MTMRB_HUMAN	Myotubularin-related protein 11	MTMR11	3	0.6599778383145074	23.3274247727006	23.8677486993808	23.837028309184753	24.2056017572383	24.5159277692114	23.0163784165059	22.6453422841234	22.6969702227221	22.9690221017462	23.287901696432	23.1702733845687	22.9249478674591	22.671927163228	21.9523632306607	22.7397829079281	22.9941379006661	22.3394788834606	22.4257970393327	21.8216094229933	22.7519560548767	23.3626050453935	22.4285673732724	21.758934124779	23.0098477790604	23.0493481386952	23.0080866977114	22.4892836484271	22.2298172511355	23.1078042347694	22.892321597673	22.9078673503862	22.5918976955802	23.3051957755645	23.1217882469113	22.0031909054155	23.8148861613028	22.6227325507936	23.3694551471808	23.0205421095474	21.598283437065824	23.5007174475885	23.5551513664907	22.6901997437666	23.3882466448119
A4QPH2;P42356	PI4KA_HUMAN	Phosphatidylinositol 4-kinase alpha	PI4KA	4	0.5907271306536718	15.80923288863865	NA	NA	16.4621392612845	18.3797898630853	NA	NA	NA	17.1319967699865	16.3200574696123	15.5376933258502	NA	17.39585355067415	16.44836212029295	NA	17.169053515819602	17.01843612355095	16.3170785328506	NA	17.5875050567842	18.3350495655987	17.7070792943607	17.7400138137222	17.5907183718189	17.8857452060284	NA	17.3562446125946	17.25484050540055	16.86115898924965	17.5968196371513	16.4253574431041	17.51874636283105	17.4421602688571	18.7735334614013	16.7201402689993	15.859451122358202	17.2795252750402	16.6466554610454	18.4497675262452	17.4711727449613	NA	17.825456323745698	18.910629319132106	NA
A4QPH2;P42356;Q8N8J0	PI4KA_HUMAN	Phosphatidylinositol 4-kinase alpha	PI4KA	2	0.4773102554989874	14.7713706308231	NA	16.9244074553076	17.0283467570026	NA	NA	17.552143160977	NA	16.8371406918035	16.8248506805678	NA	18.3832185515402	16.8986646773867	14.1934550484696	NA	16.704158604032024	17.431107704922	17.8408173679966	15.2447092623765	17.5763295880745	18.6051025549065	17.3037921267153	17.2445653260469	NA	16.1910966320894	17.6973606043676	17.599767911798423	16.957823351681377	16.667436681681924	17.3647178754251	16.4200971702955	16.9413200604918	15.5287199835585	17.0301334038749	14.2825510481137	NA	17.0050143409711	17.7555874878004	17.2129898926698	14.7445891661568	NA	14.6063464053843	NA	NA
A5A3E0;P0CG38;P0CG39;P60709;P62736;P63261;P63267;P68032;P68133;Q6S8J3	ACTB_HUMAN;ACTG_HUMAN;ACTS_HUMAN;POTEF_HUMAN	POTE ankyrin domain family member F	ACTA1;ACTB;ACTG1;POTEF	4	0.4864020085777919	33.567861523294056	33.014186772436275	33.46693170743268	33.121386305123124	34.250705301810825	32.814846001784026	33.637338461278425	33.03983033755962	33.311242446212674	33.16376479441013	33.39138819657245	33.775825811485575	33.563035865455845	33.78845932794212	32.90528395593845	33.42070306354471	33.51404762054515	33.35150989733657	33.39269975540056	33.36736641971578	33.34808169867398	33.64747259813822	33.615942727587154	32.994965249612726	33.810808901311646	33.490959286545404	33.426981678903424	33.23056938147808	33.46537478701157	33.35046361136222	33.46504251809675	33.40408338201038	33.83939779152138	33.42937884291082	33.18337874106513	32.975578500261975	33.3854959179016	33.58514164126687	33.681700647801826	33.26101552429152	33.098750428386154	33.4561813060765	33.919509004031575	33.27461662947805
A5A3E0;P0CG38;P0CG39;P60709;P63261;P68032;P68133;Q6S8J3;Q9BYX7	ACTB_HUMAN;ACTG_HUMAN;ACTS_HUMAN	Actin, cytoplasmic 1	ACTA1;ACTB;ACTG1	2	0.4929252007557335	20.9753948302231	NA	NA	NA	NA	NA	19.9471923231072	NA	17.6389035134711	NA	NA	NA	NA	19.5780789408365	20.8202329679182	21.191257952513624	21.34993101764535	21.198502727813626	19.6976649403423	16.3607864707694	NA	17.426628647042	19.6012416205795	NA	NA	NA	NA	18.532875851756	20.939784957557276	NA	21.852601857042952	18.7081948154301	NA	NA	19.5269234881059	NA	20.3215731600638	20.787436634183877	20.3003088765326	18.4097920902032	NA	20.4221939440013	NA	NA
A5A3E0;P0CG38;P0CG39;P60709;P63261;Q6S8J3;Q9BYX7	ACTBM_HUMAN;ACTB_HUMAN;ACTG_HUMAN;POTEF_HUMAN	POTE ankyrin domain family member F	ACTB;ACTG1;POTEF;POTEKP	5	0.6386897861414762	27.7967406216981	26.284448260086904	27.654825233081603	27.138014829627203	27.2193565432776	26.7847440259684	27.5377424824398	26.8014146107951	27.271323768856597	27.3403993296698	27.1966123632189	27.5371934848839	27.678533927559705	27.596960466145	26.8000386138608	27.989267533652203	27.8159814091594	27.9144652003954	27.5184321017401	27.1153736698989	27.084236525810603	27.710614688239502	27.8038294941296	26.691656952173204	27.5643312411694	26.8918043904454	27.9222132251343	27.5695796054597	28.0337328286965	27.166568196576947	27.9038308912614	27.537585499580096	27.549356334147596	27.5565898777806	27.2283349394814	27.0140210599913	27.574546165251505	27.732642235330104	27.7128917039132	27.2298376693682	26.9524366436341	27.7979081429703	27.0526155526941	26.6582537414564
A5A3E0;P0CG38;P60709;P62736;P63261;P63267;P68032;P68133;Q6S8J3	ACTB_HUMAN;ACTG_HUMAN;ACTS_HUMAN;POTEF_HUMAN	POTE ankyrin domain family member F	ACTA1;ACTB;ACTG1;POTEF	3	0.3858342087867344	27.77134987638645	28.219618626754578	28.4042420221423	28.025901891439247	29.604599006678473	27.722041539707824	28.23465857622155	27.567594326520975	27.85591197522705	28.01748345458535	28.48347158979687	28.354826876661576	28.0748946408039	28.281593689534347	27.540032765561097	27.8117047387213	27.7528681745402	27.6349888206916	28.306706317334395	28.0812301755877	28.129257426525296	28.555958199286096	28.50619420023065	28.4030266453798	28.810717732664948	28.375365683382224	28.39666518754959	27.5780346008743	27.8075202654433	27.595586880000848	27.7093354457251	27.6853974050096	28.220590588700148	28.0374394303798	27.8031990820619	28.0196823834227	27.8571768461823	28.15560545491335	28.1284659255893	27.5854176976807	27.43687738429835	27.89899257309385	28.920346609590275	28.4239703536919
A5A3E0;P60709;P62736;P63261;P63267;P68032;P68133;Q562R1;Q6S8J3;Q9BYX7	ACTBL_HUMAN;ACTBM_HUMAN;ACTB_HUMAN;ACTG_HUMAN;ACTS_HUMAN;POTEF_HUMAN	POTE ankyrin domain family member F	ACTA1;ACTB;ACTBL2;ACTG1;POTEF;POTEKP	2	0.46050994519831256	24.1700886245369	22.418376836079094	23.18572531604875	24.863542010110052	22.943081468524	26.21023786685015	23.1777163183684	22.68145420201805	22.2216296349442	22.92060103490715	23.55459206313535	23.181293763474947	23.68085731590935	23.125986972315403	22.88444102719805	23.66737630203975	22.88513253886195	22.88696442113445	22.91073232196025	22.36769436569695	22.7215657795956	23.04631625895025	22.524253813199003	24.257251271954097	22.9880635645968	21.7564853362412	23.36989129668795	23.0355546541989	23.2019971524446	22.8208148673014	22.676469554933497	22.49152713941315	22.83142162766005	22.58867009669325	22.291544849612052	23.3087171845864	22.90644862694715	24.748546266012397	22.2485442276926	23.086630112033852	22.83694109303795	22.94992679634895	22.4586667213381	22.5479237609621
A5PLL7	TM189_HUMAN	Transmembrane protein 189	TMEM189	2	0.5	NA	NA	NA	17.5492058055401	NA	NA	NA	NA	19.3117305440412	NA	NA	NA	NA	NA	NA	NA	NA	NA	NA	NA	NA	NA	NA	NA	NA	NA	NA	NA	NA	NA	NA	NA	NA	NA	NA	NA	NA	17.8479692288199	NA	NA	NA	NA	NA	NA
A5PLN9	TPC13_HUMAN	Trafficking protein particle complex subunit 13	TRAPPC13	4	0.4602993365858049	18.5097249047927	19.2379570071558	18.5481306519335	18.85733628504765	18.6008829322246	19.176025027248627	18.808386562090675	19.0690074783342	18.901288728856848	19.041897239649305	19.553718985394426	18.011968635276176	18.917581218527378	18.8883931797211	17.4525586214002	18.815907991301025	18.327162150141703	19.1492177942169	18.7764620750964	19.1185399359189	18.8944352931132	19.4744256662978	18.99201192768195	18.3554898329058	19.1082608521936	18.51608718103573	18.0108015273451	18.041189741568928	18.3101723014239	19.22672342244325	18.7821898648873	18.58020965486675	19.250929409787652	18.9346043145375	19.461839428764176	18.4542709094995	18.1408175027369	18.6852037299167	18.94879228204055	18.88713294110315	18.2986837680387	18.781485298718	19.524760535615776	17.7643052024669
A5YKK6	CNOT1_HUMAN	CCR4-NOT transcription complex subunit 1	CNOT1	76	0.467423961323313	21.605986111839947	22.5300131467489	21.662743097475698	21.805138871609397	22.508938887029	22.44962508471055	21.5872052376002	21.36630364687395	22.073684149002126	22.3081937446456	22.169465963068852	21.97217136474653	21.7121313663646	21.13714174141918	20.89557873539005	21.320923331419	21.342800825266696	21.611502586439656	21.2249296009511	22.0688750776206	22.120634313158853	21.900207386967057	21.7328739443611	22.1646132505101	22.225843355370053	22.045966398212215	21.8019094921331	21.6159889415826	21.2237510691212	21.447578269523	21.60613509575895	21.209959822487	22.3384603164696	21.86284347189765	22.2646535670296	21.4429675725082	21.105463481502248	21.8765929639558	22.134242374512542	21.6940267588077	21.29301662734055	21.4734569028524	22.2961951367648	20.5482484249198
A6NC98	CC88B_HUMAN	Coiled-coil domain-containing protein 88B	CCDC88B	9	0.592454762977691	16.4130770073359	NA	16.95780366933285	17.6727992669532	17.5966066850253	NA	17.0761756863698	NA	NA	16.969186363244397	NA	14.6259658413789	NA	17.58394874314705	NA	15.760847365913776	17.598803131704074	16.933850755099	17.547798354656003	16.392433680615103	NA	16.96589755635535	16.290842355497027	NA	16.9748686463234	16.5348795263289	17.283423107399948	NA	NA	17.126271210311977	15.376333041172424	NA	16.816689464658097	16.108464303306025	NA	16.352702329678024	NA	14.0508468224761	17.764100099617302	17.2984332545105	17.2998937344178	NA	NA	NA
A6NCE7;Q9GZQ8	MLP3B_HUMAN;MP3B2_HUMAN	Microtubule-associated proteins 1A/1B light chain 3 beta 2	MAP1LC3B;MAP1LC3B2	3	0.5798851558545862	17.844514294587803	NA	17.2727189951681	NA	NA	NA	18.01133555993475	NA	18.1401560877494	16.4292237103772	NA	NA	16.803377569496853	16.925575833006352	18.4241921042045	17.408875200572602	18.04875091751555	16.8448292119397	17.5628801237555	16.9920677358959	NA	NA	14.6101406616387	NA	NA	17.1000464323487	NA	19.52394981821175	18.77589678560645	18.0662390936037	18.0161512636854	17.966845781145	17.6291962245006	16.6801362453101	17.43961506076665	16.3376698967579	18.5442907383447	18.073695378314	17.8111930298631	18.4014682034773	18.304976437928	18.3058113160987	NA	NA
A6NCE7;Q9GZQ8;Q9H492	MLP3A_HUMAN	Microtubule-associated proteins 1A/1B light chain 3A	MAP1LC3A	2	0.47010876977316846	19.70249072673695	20.5751906376227	20.989403563877403	21.375439620699453	22.6408613485545	19.6684140009208	20.9869213755066	21.506048606549	19.8955935318574	19.8732760088609	20.8091569120194	19.7858875530811	21.20114443204175	18.9741360297214	20.7588826318466	20.4221980199778	18.7792335048015	19.181348557246	20.4191567614933	17.0595510966076	19.6835293209586	20.5139197593438	18.60067839786425	20.3486392635656	19.7671412338075	20.4573659371226	19.3405007245669	21.6095589170054	20.2021643616794	20.824754595742803	19.7873561047912	20.5261780671065	20.20774255668755	19.2341311746146	19.5194702058263	20.5589447638944	20.4844248186181	20.1433046103317	18.969143230311	20.155547664246	20.5924645266521	20.84113489630695	20.3799197103044	19.4160190191945
A6NCN2;O43790	KRT86_HUMAN	Keratin, type II cuticular Hb6	KRT86	2	0.4999505738069462	24.64143122602465	NA	NA	NA	NA	NA	NA	NA	NA	NA	NA	NA	NA	NA	NA	18.0804658031959	NA	NA	NA	NA	NA	NA	NA	NA	NA	NA	NA	NA	NA	NA	NA	NA	NA	NA	NA	25.5337651039063	NA	NA	NA	NA	NA	NA	NA	NA
A6NCN2;O43790;P78385;P78386	KRT83_HUMAN;KRT85_HUMAN;KRT86_HUMAN	Keratin, type II cuticular Hb6	KRT83;KRT85;KRT86	2	0.4875629260962957	22.34984071084455	NA	NA	NA	NA	NA	NA	NA	NA	NA	NA	NA	NA	NA	NA	21.1284680025879	NA	NA	NA	NA	NA	NA	NA	NA	NA	NA	NA	NA	NA	NA	NA	NA	NA	NA	NA	23.08861502330265	NA	NA	NA	NA	NA	NA	NA	NA
A6NCN2;O43790;P78385;P78386;Q14533	KRT81_HUMAN;KRT83_HUMAN;KRT85_HUMAN;KRT86_HUMAN	Keratin, type II cuticular Hb6	KRT81;KRT83;KRT85;KRT86	21	0.6612061033349003	28.0783368135198	NA	22.821994970880525	18.5924055030884	NA	21.052178816042	18.5876402564502	20.124479822679294	NA	NA	NA	17.582455936380697	NA	NA	18.4716453556453	23.6065336999964	NA	NA	NA	NA	NA	NA	NA	NA	16.3515585796408	NA	22.0530263903429	18.5946010810903	NA	NA	NA	NA	NA	NA	16.7374224393946	24.2149620601269	16.308841423449	19.2269174569599	NA	NA	17.460504037236	NA	NA	NA
A6NCN2;O43790;P78385;P78386;Q14533;Q9NSB4	KRT81_HUMAN;KRT82_HUMAN;KRT83_HUMAN;KRT85_HUMAN;KRT86_HUMAN	Keratin, type II cuticular Hb6	KRT81;KRT82;KRT83;KRT85;KRT86	2	0.4980528622742242	26.9172921881401	NA	19.9603142132195	NA	NA	NA	NA	NA	NA	NA	NA	NA	NA	NA	NA	22.0770219388955	NA	NA	NA	NA	NA	NA	NA	NA	NA	NA	NA	NA	NA	NA	NA	NA	NA	NA	NA	27.4949487920819	NA	NA	NA	NA	NA	NA	NA	NA
A6NCN2;O43790;P78385;Q14533	KRT81_HUMAN;KRT83_HUMAN;KRT86_HUMAN	Keratin, type II cuticular Hb6	KRT81;KRT83;KRT86	13	0.8612545663312945	27.7046719744794	NA	22.29982317595452	NA	NA	NA	NA	NA	NA	NA	NA	NA	NA	NA	NA	22.444022653034175	NA	NA	NA	NA	NA	NA	NA	NA	NA	NA	20.785927051665972	NA	NA	NA	NA	NA	NA	NA	NA	28.5077341723925	NA	NA	24.098869677674298	NA	18.7314096730311	NA	NA	NA
A6NCN2;P78385;P78386	KRT83_HUMAN;KRT85_HUMAN	Keratin, type II cuticular Hb3	KRT83;KRT85	2	0.4895249772836715	23.002027831838294	NA	NA	NA	NA	NA	NA	NA	NA	NA	NA	NA	NA	NA	NA	20.0885167417826	NA	NA	NA	NA	NA	NA	NA	NA	NA	NA	NA	NA	NA	NA	NA	NA	NA	NA	NA	24.3928927524901	NA	NA	NA	NA	NA	NA	NA	NA
A6NCS6	CB072_HUMAN	Uncharacterized protein C2orf72	C2orf72	3	0.5684353673104772	21.3120299443023	21.5854584753759	NA	NA	NA	21.371269204936	NA	21.365253001651	NA	NA	22.6083793616736	NA	20.63962117541915	20.5635959719058	NA	20.7646600954251	20.299262148622297	20.506682395096952	NA	20.7714623203252	NA	NA	NA	22.3183116206288	NA	NA	NA	20.828033199204597	NA	NA	16.212229353431198	21.0325946342392	NA	NA	NA	NA	21.158968146463053	18.274226387359	NA	19.1628866575234	NA	20.8835520061415	NA	20.8100926433457
A6NDG6	PGP_HUMAN	Glycerol-3-phosphate phosphatase	PGP	18	0.6666405650206496	22.184662523244075	22.91701907542165	22.633500534423348	21.010291216647	22.6703326777099	23.046989407203498	23.0872019856374	22.13833961502915	23.0530967476663	23.5123729009413	23.5821385070072	23.78585346921695	22.0593071488468	24.0690603572775	21.61381638802525	22.1970581610691	22.9964709774112	21.337447592324324	22.759563481976	23.487929089377303	21.6836540696574	23.316125824758224	23.598935315424814	23.82147281520215	23.3798906121567	23.282752393016928	23.257699138960653	23.267092753945	23.187852196265705	22.8550168089681	22.504785215355724	22.624598293896224	24.16692396684935	23.7190575713175	24.066095247817152	22.2224417460677	22.94925330966425	22.2498922314353	24.264023784714503	23.570587922995276	23.03274304571505	23.202373601625258	23.1888203962139	22.6670709656395
A6NDU8	CE051_HUMAN	UPF0600 protein C5orf51	C5orf51	4	0.5127862522414971	20.68063015829555	22.0385436739071	20.441966112009553	21.444329473665	23.2375280417855	22.5342767548429	19.1399459191522	22.231105262672	21.3591430937768	21.7327489701427	22.0601409500539	20.317205651762	21.24056808391515	21.84823811433635	NA	20.962218779877706	21.6281200797473	21.436613474153752	20.3356368165077	20.0952181412717	22.1865856499816	20.98347108535075	21.7793354575585	21.0124115921968	21.6272241867725	22.3354166456102	20.9250417119817	21.8342970709122	20.862921734570552	20.8297191346726	20.7555467524114	19.9972744859283	21.2329368722692	20.7015829217794	20.91762417426245	19.93817457667	20.95347874099745	21.0023468005376	20.530049156159	20.71520673565265	21.0796988769018	22.01160964700515	21.9424367335048	22.4915056239278
A6NEC2;P55786	PSA_HUMAN	Puromycin-sensitive aminopeptidase	NPEPPS	29	0.67786421255441065	24.0568217364268	24.37361461049775	23.644082407854	23.685538681511055	24.36317385865055	24.67015378923235	24.166500912414225	24.197463595406457	25.173759947432696	24.05099575080775	24.8350927299139	23.6903533340473	23.759947678339	25.825835701353903	24.488529713536675	24.48374553755925	24.93880277787705	25.032411069375726	25.287918857775416	23.8999054376155	24.5943627673751	25.385567548462653	25.847937070212	25.270158841908	24.5890919879249	25.330513641697294	24.20400872002265	24.70714844967473	23.601768005976275	25.520306651281174	24.230095226191917	24.693424224777097	24.978174056815774	24.86977420913373	25.988434768661698	23.745896656580378	24.60481403130825	24.939461264736423	25.1401254548734	25.60759276686635	24.3718188665015	24.5250532520067	25.684980380880397	24.24715983444175
A6NEE1	PLHD1_HUMAN	Pleckstrin homology domain-containing family D member 1	PLEKHD1	2	0.5	NA	NA	NA	NA	NA	NA	NA	NA	NA	20.9799234497244	21.4081909098767	21.221764268546	NA	20.3135996160803	21.0857312218654	NA	21.2075836900756	21.3483347071778	NA	20.6557615625393	NA	21.4952539444045	20.5623164616443	NA	NA	NA	NA	NA	NA	21.5071857055246	NA	NA	NA	20.9328085784672	NA	21.4559386674858	NA	NA	NA	NA	NA	NA	18.9126575317446	NA
A6NEL2	SWAHB_HUMAN	Ankyrin repeat domain-containing protein SOWAHB	SOWAHB	4	0.4819725123053922	21.8676074168181	22.4165075063659	22.0934539921065	22.5359589821955	22.5114705827548	22.2492488748259	22.7973789283268	23.02702404654905	23.085363721706894	22.2979231248027	22.6866869836414	22.850613556544	21.87311869216295	22.035266496834552	22.3773240928857	22.6033697932506	NA	21.9858402783712	21.5694046594186	22.077940145592848	22.970694611451897	21.5499203306187	22.95384433214045	22.2598819779097	21.9531673704521	21.9393697207525	22.3420661109549	22.277667256383097	23.030449435621577	22.5265554553105	21.57660517345105	22.608096755144896	22.4225308459004	22.2526864302098	21.483545590861397	22.2824024505834	22.704399948056576	21.797961479723895	21.558292257204947	22.40290228244545	22.3352064071132	22.6912661201766	22.7295136021691	22.5877379239311
A6NF01;A8CG34;Q96HA1	P121A_HUMAN;P121C_HUMAN	Nuclear envelope pore membrane protein POM 121C	POM121;POM121C	2	0.42783096679015065	18.705263102222258	17.8787457123067	19.31160643778125	20.01481498325905	18.5141143326602	18.5599356406568	19.1410716334818	18.3019436474005	17.889114231850748	18.0727569152535	18.33740179710785	18.8747779655017	18.109643493505352	18.1922880920611	18.1878184539087	18.011240710612704	18.2114057737685	17.95753812996815	18.306426229149903	18.76849062358	19.0629302214624	18.43086031873765	17.9645540563151	18.067681638741902	19.9796278113798	18.1173059947165	20.0369786407705	18.30711476407445	17.895764734949402	17.533485947176253	17.7502487326078	18.52565448154295	19.052303280764953	18.11854218950915	17.4694031887585	19.4788778711572	18.1694832143805	18.61402320698285	18.45420373131865	19.0598522761308	17.3631188905335	17.24415317716015	NA	NA
A6NFI3	ZN316_HUMAN	Zinc finger protein 316	ZNF316	2	0.44678570479892704	18.8659824850943	18.5296058922485	17.54534545766035	18.5207704429187	NA	NA	19.3371109150191	NA	19.3919973710309	18.99285571476195	17.5179770586528	18.8852065161239	18.6274887279892	18.184478887649348	18.8538802021813	16.74243103098675	19.0392516202368	19.231955402041105	18.5486978134146	20.1440917260123	19.1975967497137	18.9942260508408	18.7615878841491	NA	18.008709644622	18.5805318769394	18.65885375765	18.9748580399281	16.8408368144029	18.8454399826921	18.50833320066415	17.61057599922505	18.7172043270478	18.0415574524026	17.2625769753285	NA	18.9908138447406	19.28920515683475	17.8367924038416	18.8812516668788	19.2001829561328	18.6657175359739	18.6041530964369	NA
A6NFN3;O43251;Q9NWB1	RFOX2_HUMAN	RNA binding protein fox-1 homolog 2	RBFOX2	3	0.5171714777082973	19.9592894560628	19.4882796693595	20.196849059393003	20.8521073435412	20.810700043449	20.0940101028121	20.3578386987172	21.3798216647115	20.906570467188	20.02421859432725	20.9930406851552	20.3903780895185	20.1548979705609	19.0257772138449	20.9573176063814	20.9412104216544	20.153574672504348	20.8161678533379	20.55228428930235	20.9342670089374	19.6278982981951	20.2571972404915	18.555246405693147	18.2722822989562	19.6669583684088	20.4923953243588	20.36045020335625	21.1158434056999	20.4491486581046	20.4751479059108	20.309321319169698	20.8748871657787	20.686055937816	19.7808589054126	19.5875883379126	20.0254216269567	21.072863638636	21.3118629743008	19.3023761061335	20.2354039631525	21.3094740416095	19.7035044630534	19.3694473722713	20.1278503491637
A6NFQ2	TCAF2_HUMAN	TRPM8 channel-associated factor 2	TCAF2	7	0.6554824046464236	19.6295184007113	19.6667881488083	19.816795308038177	19.574346332038473	21.55837192760705	21.086798795306247	19.52792643571975	18.4921009048139	17.6879367499644	18.5295193446602	20.683405539669927	20.17361838192848	19.8811080745227	19.375818394311647	19.733847321344747	19.47965960420805	18.001136506602798	19.697178163078675	19.864269829684623	20.470723263579472	21.3072098499435	19.195595206388724	18.3224167966175	21.05400065339105	20.390664691518523	19.0406779265151	19.705133295432823	NA	17.7441399509761	19.71762291751965	21.249253718530724	16.856093179116726	17.994989785912622	18.199175960354275	18.088027047690076	19.87261432632835	19.005149616990924	18.4364211300299	19.71509050377905	18.075599664744026	19.92968587204105	19.049368662794997	NA	20.0842438032313
A6NGU5;B5MD39;P19440;P36268;Q14390	GGT1_HUMAN;GGT3_HUMAN	Putative glutathione hydrolase 3 proenzyme	GGT1;GGT3P	3	0.646028503247072	19.5542951250478	19.4578348029016	16.6822847826074	NA	NA	24.5189208083084	18.932836598084776	18.8349978280926	NA	19.227131715380175	19.7442754284259	18.1683737345032	25.9489679896855	NA	22.066054990921273	18.1721610778008	20.311959747318376	17.49455905258685	19.4916842377607	23.425029293873777	20.613311435671378	NA	16.9320546835764	20.07293815759153	22.624317956637174	18.9960183556733	21.484290935305076	21.260272449775226	NA	19.826594379453574	20.764358479010426	20.216091960324327	19.295402755131324	20.96301348496213	NA	18.1442307661003	20.706957578073776	19.3728323924669	19.801743874539028	18.4594587385387	20.043373345356	20.0780324106698	NA	20.934396842058
A6NGU5;B5MD39;P19440;P36268;Q14390;Q9BX51	GGT1_HUMAN	Glutathione hydrolase 1 proenzyme	GGT1	2	0.4950015561741099	NA	NA	NA	NA	NA	19.814355158778376	NA	NA	NA	NA	NA	NA	22.462609156174473	NA	19.138864216398922	NA	NA	NA	NA	19.4409746319626	17.9289023745392	NA	NA	NA	18.0656645234738	NA	17.8593883289928	16.3493195649294	NA	17.8809487191514	16.9734352615135	15.7927369388778	15.8903732808904	16.6080701316934	NA	NA	17.5086189122443	NA	NA	NA	NA	NA	NA	NA
A6NGU5;B5MD39;P19440;Q14390	GGT1_HUMAN;GGT3_HUMAN	Putative glutathione hydrolase 3 proenzyme	GGT1;GGT3P	2	0.4751844463344144	19.168526073399	19.2730907384629	NA	NA	NA	23.6334590709234	18.4457141905031	NA	NA	18.8594659086963	17.1622416684682	NA	21.652847821392697	NA	21.5013383568183	19.0940526633304	19.7633753220832	19.2021960909745	NA	21.6755790608722	17.8428519085964	NA	15.7313571031687	21.4428943059992	20.4759005751366	NA	20.4125983433834	20.8423272900533	17.3565733043128	20.2636653470497	20.0994479246175	20.3183266234671	18.3089681980025	19.881109221191	NA	18.6934342049764	20.6246318865048	19.0064152732949	19.4279529802438	NA	19.433944935684	NA	NA	20.955390641445
A6NGU5;P19440	GGT1_HUMAN;GGT3_HUMAN	Putative glutathione hydrolase 3 proenzyme	GGT1;GGT3P	6	0.7416062728138656	NA	NA	NA	19.760429280507097	NA	21.3750337797581	NA	NA	NA	16.1142694445672	NA	20.0366430816244	23.6204040331528	17.4407855298215	18.17598690103255	NA	17.5825458237215	18.9074773526459	16.0603287686664	21.073595522245448	NA	NA	NA	NA	19.7226528257933	NA	18.842916627857697	18.96345896605405	NA	NA	18.228780283961047	18.1122093784495	19.917597209180997	NA	NA	NA	18.605566598718	16.20800929875	16.7808785631545	NA	NA	17.3242315229067	NA	NA
A6NGU5;P19440;P36268	GGT1_HUMAN	Glutathione hydrolase 1 proenzyme	GGT1	8	0.8330674854798138	21.4342000420217	20.891387704124774	20.0419471547699	20.0673546778501	18.570358145196	25.66619039579487	22.198123334591777	22.140894780924476	NA	21.7184072109517	21.612616779333024	17.9640567914343	27.23765767430475	19.7722514984316	23.8445429603057	20.455889938641576	21.647178414448177	20.814984291103276	21.083566992035625	24.42050699274975	22.24188120835545	NA	NA	23.154910695682275	23.4552211970341	19.3852330648616	22.88966549597335	23.010723975873525	19.51295373650093	21.980325121658925	22.114197707798077	21.9720285241502	21.362582816062176	21.73576476237845	19.3594433774496	20.122733571763	22.20598247132425	20.60555239893005	21.591414104027876	17.8859583053507	20.040912624908373	21.693331021914652	NA	22.886960613574676
A6NHG4;P30046	DOPD_HUMAN	D-dopachrome decarboxylase	DDT	12	0.7008174307958498	22.32298662747735	24.020866020608423	23.03033303443631	23.3697792453766	23.59161572376975	22.78269871941695	22.8950006475506	22.992087205757777	22.663785698054348	22.18868840175505	23.867914141570196	23.224274427062625	23.4714810983707	22.110986294763897	23.6446914082206	23.27835754132755	23.803409218819706	23.4746342003381	23.712158980528653	23.82567469857765	22.52719906683895	21.68005769199005	22.431636484516822	21.450316530896423	23.09497206998845	23.2901355468408	22.746839708500602	23.8379456018156	23.24277498004015	22.9840840614985	22.77436166496905	23.1391880179728	21.331900394569296	23.160011074159648	22.0823983807488	21.6761167742443	23.273194418107003	22.51204496514235	23.29132760404065	22.5614213203015	22.84781745625805	23.54785970355545	23.467614707313473	22.968820937538094
A6NHL2;P0DPH7;P0DPH8;P68363;P68366;Q6PEY2;Q71U36;Q9BQE3;Q9NY65	TBA1C_HUMAN;TBA3E_HUMAN;TBA4A_HUMAN;TBA8_HUMAN;TBAL3_HUMAN	Tubulin alpha chain-like 3	TUBA1C;TUBA3E;TUBA4A;TUBA8;TUBAL3	3	0.4956662590295344	23.068344848708648	22.7467998386466	21.93428159292405	22.69769178052705	22.6540598305923	22.6799991455972	22.765666722559452	21.9671428664897	22.3276967775183	22.355874694641	22.5181789135262	22.0062032120198	21.1096339958693	22.55225376856845	22.55232611927285	22.688252635518506	22.9273785340812	22.77836835958095	22.0140143036988	21.4496169981845	21.7563487351602	22.3853422287614	22.6045063238366	23.34191582068445	22.0725676172498	22.29210200592675	22.0148541171228	22.408340623993247	22.63307568348305	21.3225623123466	22.6814775818432	22.332122924695906	22.43094676720565	22.45943797013105	22.2572542622607	22.83025464677135	22.8651826386335	23.4659484917034	22.2054521115782	22.13645900790485	21.3776068459681	22.3226590619141	23.1879077422018	23.3760839343226
A6NHL2;P0DPH7;P0DPH8;P68363;P68366;Q71U36;Q9BQE3;Q9NY65	TBA1C_HUMAN;TBA4A_HUMAN;TBA8_HUMAN;TBAL3_HUMAN	Tubulin alpha chain-like 3	TUBA1C;TUBA4A;TUBA8;TUBAL3	6	0.36792625848965393	24.278465241220125	24.266028701470177	23.702657725318648	24.040613972112222	23.783398460978	24.041807260472872	23.89001055030195	24.252801778235252	23.9900472972272	23.98823124545095	24.205456320337323	23.9378424501345	23.937231245263725	23.7126905300914	23.487024093254675	23.97259006672605	23.80212838837985	24.4027285752219	23.94896549463695	23.967050924641597	23.6928564310404	23.2992950016869	24.083357023289352	23.440593743803525	23.90836746351335	24.025064496671824	23.6322763235071	23.416500568087223	23.845018290996148	23.653827982793253	24.081575141597	23.927932023936	24.333738715563022	23.761567838799948	24.200218348462	23.644851150120022	23.988693102601403	24.7167018395613	23.644584004763672	24.068622686193276	24.1644995820586	24.2659394964294	24.311814509843252	24.9757231226572
A6NHL2;P68363;P68366;Q71U36;Q9BQE3	TBA1C_HUMAN;TBA4A_HUMAN;TBAL3_HUMAN	Tubulin alpha chain-like 3	TUBA1C;TUBA4A;TUBAL3	6	0.5741178689072708	28.209563194628775	28.0301248306287	26.492906974803027	28.044994056788127	27.6063327264637	27.293200915773497	27.22685504515453	27.50152173019145	27.04298467591035	27.231110795996624	26.9012674220125	27.441339790212027	27.1336780741119	27.2012278794432	26.982092954439526	27.5663254167122	27.567276262192227	27.890023775546553	27.3007811449175	28.345451489719597	27.556712508864976	28.0174068688477	27.3818120655432	27.36853358140035	27.031770153752237	27.903339157739698	27.51264563783485	27.638384434133098	27.836873854524896	27.5648379005251	28.4786948987301	27.8267796672474	28.52619478417995	28.1411765891577	28.07070815333505	27.603891760452576	27.9602708279865	28.70894256461585	27.7853833640162	27.8762601680893	28.49721873147855	28.082122016175347	27.01255978262755	26.6953090203381
A6NHQ2	FBLL1_HUMAN	rRNA/tRNA 2'-O-methyltransferase fibrillarin-like protein 1	FBLL1	11	0.6695208729338044	24.813587723841948	27.104065372471695	NA	26.184615875615	NA	26.570891770228823	26.0469322405685	26.593093444970847	26.741692535248198	26.8246243031721	26.2822271474687	26.5010669532479	25.9501525030314	NA	NA	25.700522178580847	25.8746371168683	27.126088867360775	25.4774401045904	25.226720747645125	26.1744371254436	NA	26.0563517402276	25.5203213488703	NA	26.0651240560386	26.840804182290448	25.5195982984097	23.74708253777495	26.2037559197818	25.30161106778157	25.232762159334097	25.5897960923579	26.6723866589169	25.4686072279587	25.9293182281758	25.4594844775145	NA	25.7980029309462	25.365007327536023	26.1472782974621	25.3629408073477	27.904916961652624	26.6710969208213
A6NHQ2;P22087	FBLL1_HUMAN;FBRL_HUMAN	rRNA/tRNA 2'-O-methyltransferase fibrillarin-like protein 1	FBL;FBLL1	2	0.39168999971787344	21.7230592912739	21.530701093392448	21.618756185015897	21.67732371695195	20.6440820272776	20.9307498861914	21.463738195680648	21.14660241101275	21.7935888500949	22.247539575447497	20.18011623060655	21.7110162644907	20.776249832801447	20.8921604126679	21.28922959157115	21.2179052909418	21.5676984955694	22.4991010811296	20.945854310671148	21.8354159664421	21.43204789769355	20.9761049109976	21.052688170528548	20.5467399009051	21.09629044641685	20.49257286707415	20.4803500332816	21.007051179195948	20.9394455184536	21.399190623964152	21.238806580459	21.4061038896018	20.8244941458779	22.047991954949048	21.096090676795495	21.515325873591895	20.6396148508449	21.5277181891303	20.629272856985	21.6086481906608	21.60222267094775	20.54485745999365	21.8916966251456	21.19886091360635
A6NHR9	SMHD1_HUMAN	Structural maintenance of chromosomes flexible hinge domain-containing protein 1	SMCHD1	53	0.6388900411582109	21.588757327063753	22.55746914152725	21.738076404572094	22.128417616287777	22.08582643726085	21.509119407977	21.5561831172498	20.61020697494655	20.952118831740872	22.25112485054135	22.526701375811506	21.44633938345545	20.2599251227182	21.043224681794324	20.198091209981797	20.17833065556193	21.062833502862297	20.40525965790745	20.5577925859111	21.4006520019296	21.243561111067997	21.3345512974639	20.156222566259103	20.198688340090747	22.0803649566476	20.6250024151738	20.4153802304942	20.537642080653725	19.892716564316498	21.258463826075477	21.1158964752975	20.766469162751473	21.2648127283348	21.533444629168052	21.667806335554545	21.4646498904758	20.6018802639086	21.904441281084452	20.898812005268148	20.730378177176796	22.293264196597576	19.146237257401047	21.1578155448712	20.8876593442411
A6NI72;A8MVU1;P14598	NCF1C_HUMAN;NCF1_HUMAN	Putative neutrophil cytosol factor 1C	NCF1;NCF1C	16	0.7459496567622487	21.307654605109953	21.405926758138	22.13739636771775	21.169522885419347	22.0861782602171	19.9329334292849	21.1509649512328	19.9623905778615	18.2642572133286	22.054925695099996	21.0216206214919	20.9324157403561	21.2173021899932	22.207385298132177	19.1121975699749	20.53067432406635	20.412950443952894	21.1239664971507	19.83248439685605	21.480705541526497	18.3373608470922	21.405915100491	20.6675502692109	21.5046668689052	22.06004107427	19.6110120383755	21.664027400050895	19.361625546779106	20.47803213852605	21.3410336300747	20.2754292066422	20.430936022727597	21.6182110143057	21.9281334955014	19.959122417508496	22.8806550934448	19.796099586043297	21.541554648878897	21.96107529908405	20.227246125936503	21.3721450599968	19.111105921598675	19.0441927808642	21.455451237795906
A6NI72;P14598	NCF1B_HUMAN;NCF1_HUMAN	Putative neutrophil cytosol factor 1B	NCF1;NCF1B	2	0.449153556851866	19.249724611443277	NA	18.79023946932067	18.2244293003967	NA	NA	19.0075882223013	17.888027292180652	NA	20.127331329201475	NA	18.96689283742013	18.3213019162059	19.7149453783207	NA	NA	NA	17.9986291608499	NA	NA	NA	NA	18.606472516399553	NA	16.482994011760724	NA	18.705442999334473	NA	NA	18.5965748775988	NA	NA	19.4630389848069	19.282843741233528	NA	20.582202759267577	NA	20.065635364601675	19.496975701428976	18.1485324407954	18.8655148957311	NA	NA	NA
A6NIH7	U119B_HUMAN	Protein unc-119 homolog B	UNC119B	5	0.5302498029796809	17.98964062380335	17.40520144865855	18.2674172054788	18.331974936150097	18.4125057206599	18.688278285239996	19.7753073919911	18.4354060471131	20.34079002581735	19.26579656844775	19.0924678587201	19.5959239193655	16.5864535893989	19.4076702056544	19.8866169846656	19.346415026177297	19.25096344891425	19.6320556210459	18.8297608970125	19.62536809539425	19.1014834155782	20.185091493429148	19.800205242157947	18.443903322859597	16.916667669499347	18.1497003515037	18.56250051268415	19.90569314202315	19.160565846406048	19.928319246863	20.4155660612345	19.7311578478766	18.237544853998948	19.7539611694274	22.3695050963604	18.1940461450651	19.84504958194305	18.6548973541672	20.7935527028814	19.6610768599206	16.939761557896198	17.9920701030346	19.721446737443	16.2724213969422
A6NIX2	WTIP_HUMAN	Wilms tumor protein 1-interacting protein	WTIP	2	0.43264340461167894	14.7258743358607	NA	NA	NA	16.8212989497471	NA	NA	NA	NA	NA	17.0847509972394	NA	NA	NA	NA	NA	17.7071568863252	NA	NA	NA	NA	NA	NA	NA	NA	NA	NA	NA	NA	17.382165735561	14.4125812008153	17.0327089606588	NA	NA	13.6075809804918	NA	17.1607025021918	NA	NA	NA	NA	NA	17.6659215059209	NA
A6NIZ1;P61224	RAP1B_HUMAN	Ras-related protein Rap-1b	RAP1B	5	0.4363542887275374	22.668457247390247	20.519198133447095	21.777008180569577	21.8660401048366	21.4126929865731	21.591836038233673	22.31549972126375	22.545480972534847	22.409216403503105	22.321391379985048	22.042143062947023	21.5178541773995	22.632909077864	22.357712240363774	22.1177028718873	22.921718322632177	22.814299365449777	22.59733172966725	22.548280916377976	21.56148004909812	22.22050001380675	22.34286142084475	22.14070708798895	22.1865005667139	21.4916955856203	21.981682997293905	22.26380745546915	23.273458690233873	23.064974291353646	22.569494397081375	23.06674812692405	22.677503895456436	22.5947742877434	22.377523881951475	22.898801700801172	22.8007487351894	23.266984726117975	23.065996470755294	22.310573215315777	22.6214043072707	22.0330554193376	22.404345223341	20.568667961244525	23.391282860725298
A6NIZ1;P61224;P62834	RAP1A_HUMAN;RAP1B_HUMAN	Ras-related protein Rap-1b	RAP1A;RAP1B	12	0.36504191225603855	24.54929953049628	24.2776026619604	22.960102444160725	23.896161519239605	24.4487794262706	24.362789147863097	24.403768661990277	24.40020890855785	23.777614668417975	23.685250947685255	24.6023329832484	23.8305703402102	23.8047406477464	24.01384173154587	24.43748246516195	24.500924541891727	24.6679083602541	24.46214695576125	24.303352366336227	23.927515475833225	23.955451106411974	24.002678099202	24.1233620454587	24.6171836068571	23.9127997144644	24.29656686661025	24.59668656505933	24.698447158651348	24.4201384807067	24.174734203296374	24.4861004104345	24.451404278912925	24.314033912854853	24.4448076245745	24.169352026977176	24.756787864499977	24.4888993044171	23.78363996601075	24.071570777987247	24.435987702044024	23.9538465854096	24.6354656466977	23.611214281650852	24.543432024353347
A6NJ78	MET15_HUMAN	Probable methyltransferase-like protein 15	METTL15	6	0.60294888694912	17.6612545013274	17.7413603126118	18.0162283106567	17.13368218351195	15.7285766504132	17.8924347814095	18.92022784928485	15.9299751069539	18.1885921913617	17.9953553361486	20.21376346530245	17.7764757602776	17.115522590907403	19.617308697821	17.0252677963732	16.6624337653472	16.5330464914165	16.899317648089	16.195027856083	19.316488847168102	17.010690332427	18.4933350908374	19.9836445114005	NA	16.5680948796921	17.5546304266134	18.0255005517408	17.951331356949048	17.6025668147598	18.2646766474442	16.16831640136585	18.2577401463697	18.8939426251938	19.37479297651305	19.2735473445518	17.4271516619518	16.534182612649502	17.94366947045145	18.5884031744682	18.8631440414492	18.4375117462409	18.0778806936871	17.1933705170941	15.7795886195023
A6NKF1	SAC31_HUMAN	SAC3 domain-containing protein 1	SAC3D1	3	0.632495164351652	21.942384407825	17.4557744567161	20.6979214776565	20.2834899717451	NA	NA	20.922736405414	NA	20.1070531805705	19.89667759900415	18.2145785351098	20.0861216508123	22.1737889197992	21.9502002857182	20.332265263851	NA	19.1923450579775	19.6028094318697	19.2222396204973	17.4242159490328	19.2621231974257	NA	20.4629803865912	NA	20.9800441406412	19.5225920877527	19.8478266552418	20.0931476938351	20.5974135729827	19.6298021334494	20.2169096413273	20.2918315400641	19.459842114474306	20.4912491924589	20.6028127395342	20.64069800044645	21.1180480497589	19.5024692529461	19.2348099502126	19.84654623238475	21.8794289211652	21.049782143123	NA	NA
A6NKT7;O14715;P0DJD0;P0DJD1;P49792;Q7Z3J3;Q99666	RBP2_HUMAN;RGPD5_HUMAN	E3 SUMO-protein ligase RanBP2	RANBP2;RGPD5	12	0.4424426541225847	21.432458788843704	21.61083214542535	20.893900053372526	21.51239707443375	21.9641914975119	21.87964703558585	21.2218983308615	21.4011479136405	21.0333457649408	21.93925432855548	22.0058126886409	21.280222260184253	20.8138019292487	21.106918023139475	20.648554107384797	21.16473409473965	21.12220339214815	21.17202000660425	21.6223209766163	21.31378761266315	21.286432268501976	21.836761353473477	21.74896862597855	21.3873839575785	20.4349924864786	21.723399655538003	21.108286471387004	20.88474602933805	20.965672313681875	21.121642298480452	21.0571123366154	21.28833783108815	21.14069258687955	20.662772550907853	20.8999960652679	21.052794988855	21.14443393393975	21.33705126977645	20.6773914786417	20.939531648304552	20.583446322676274	20.62769506590255	20.9073366640062	20.311669367599
A6NKT7;O14715;P0DJD0;P0DJD1;P49792;Q99666	RBP2_HUMAN	E3 SUMO-protein ligase RanBP2	RANBP2	3	0.39810850454352	20.1518561847363	19.5044806473838	20.8237014453968	20.13977755370805	19.8524589092448	19.324866544153306	20.0176360881455	20.84344718301775	20.5118355824901	20.488998195216148	20.27393637643235	20.2608186003342	20.3172747799336	19.9363172287621	20.5527316076705	19.9011203511371	20.35870167192015	20.294117607745697	21.173978567774853	19.6663567356597	20.0113523262822	20.805281129643	19.92926585310365	19.727902333107	19.695412003584	20.3022121715428	20.2855057220084	20.0403916324052	19.682749354072	20.2996732234576	20.27435289292045	20.2526218601172	20.3799278457028	20.1397958395083	20.2398439722764	20.0222318227943	20.1836465234255	20.89961850739205	19.7069462021006	20.3699913369884	20.9741044384817	19.6607181597518	20.06764598035285	NA
A6NKT7;O14715;P49792;Q7Z3J3;Q99666	RBP2_HUMAN;RGPD5_HUMAN	E3 SUMO-protein ligase RanBP2	RANBP2;RGPD5	5	0.51046390497578	20.8210020558175	20.8785386873843	20.63537257583475	20.5884234178843	21.6335592041805	20.749507649870253	20.164628890886497	21.0151980576506	20.92831077877205	21.4801707453858	21.0028019283251	20.1500221206174	20.604196488602447	20.422105190246803	20.643947430919297	20.281571103079894	20.5737861037485	20.45377259393355	21.06805042749835	20.8662294134527	20.8132696585656	20.8774763104862	20.70294257222165	20.7315260167598	20.188407704754297	21.0032268011423	20.10048845835555	20.0874516328915	20.0830596383455	20.6875627792796	20.455619417594903	20.67951034346165	20.786163389524447	19.906623554592397	20.16746352486825	19.55615817402055	20.466204952169196	20.9114387930477	20.7523383286375	20.059075047783004	20.7310807254051	20.309927987772895	20.9875285546635	NA
A6NKT7;P0DJD0;P0DJD1;P49792;Q7Z3J3	RBP2_HUMAN	E3 SUMO-protein ligase RanBP2	RANBP2	7	0.4623318358223656	20.46643570459988	21.143583041064055	20.7671934849255	20.512546390686552	20.1045511169875	21.074450179227203	19.9448661259522	19.995014326479804	20.120012432144502	21.370412048906548	21.3793191803016	19.848453975218703	19.6526408165251	20.18093803327625	19.81686378254125	20.2559788270079	20.7352818833251	20.4606754351825	20.74397626502947	20.20295452657645	20.657365678649924	20.6550552523876	21.2779647621784	20.94800043077775	20.488452031604098	21.3631943930047	20.63944750921265	20.217701094228296	20.3252919566476	20.61001286337318	19.8890638276083	20.143970046643695	20.540991221598425	19.8956625304598	20.0855176153533	20.29914599200805	19.86107123971132	20.63240469653435	19.91354119573205	20.0690264396547	20.148085105439	19.491712074192748	21.22723537848365	19.990724663087505
A6NKT7;P49792	RBP2_HUMAN	E3 SUMO-protein ligase RanBP2	RANBP2	4	0.5653733524245856	21.2797979524637	21.7264819903352	20.81934675603825	21.0892477264239	22.2072099991266	20.5382852880621	20.6765867678864	20.7905171707589	20.3664424692263	20.8765751140019	21.4771338742291	20.7256782034918	19.8290710198834	20.431659042022048	20.63393939018595	20.28276912498675	19.6906643096358	21.24833161772755	21.4495978442775	19.1450142289116	20.4009876810384	20.468927480205252	21.358732559285095	21.4295574078351	20.7568535799392	20.2977705615516	20.5908415175272	20.7112725911774	19.7327143244827	21.10237194327935	20.454873302114	21.722120006353848	20.607463612683	19.1371546093615	20.5477970275604	20.71339642327125	20.9343105129696	20.7560460598849	20.3030277724921	20.035279067786	20.6374213852344	19.535827508242697	21.6139056221372	20.0109802025791
A6NKT7;P49792;Q7Z3J3	RBP2_HUMAN	E3 SUMO-protein ligase RanBP2	RANBP2	2	0.3807227468975311	18.464500556291853	15.24562349210815	17.9337105110298	17.1072464177001	NA	18.3892347012151	17.275990728440952	18.7195254489272	17.935852841856203	18.8324924115532	19.001064435477	16.8958162569081	18.7971816634711	17.5058599053965	16.894968198079752	17.95766129594855	17.92570120520545	17.993498330501602	18.8715077468773	18.062056727912953	17.68804609788745	18.1427402576124	17.14619695847195	NA	17.8734247532397	18.2514309756333	18.21934512363505	16.9447360036483	18.2672853018374	18.142981889008603	17.657111321773854	17.29821021853485	17.5396858304767	17.1863045479386	17.5533865558467	18.4767236771233	18.26339174498345	18.41097750580705	18.14773787910505	17.81699616301195	18.287258993087	17.161503381534253	NA	NA
A6NKT7;Q7Z3J3	RGPD3_HUMAN	RanBP2-like and GRIP domain-containing protein 3	RGPD3	2	0.4991633533207437	20.5735582773419	20.6899797619804	20.3872917044368	19.7972257107568	NA	18.7107069155911	NA	NA	NA	21.035374841298	NA	19.9097649476834	NA	20.3754604889184	19.4211426187879	20.4121497548881	NA	NA	NA	20.5403236952256	18.6235942384451	NA	20.9968552532718	18.2681870240844	20.003955664334	20.3001851737749	NA	NA	NA	19.8368583582451	NA	NA	NA	19.5076688847249	NA	19.4278138075169	NA	NA	19.8429380027297	19.1727873715648	20.3805253833581	20.6925998635901	19.6486909138256	20.3568766355781
A6NLP5	TTC36_HUMAN	Tetratricopeptide repeat protein 36	TTC36	5	0.7986757229263228	NA	NA	NA	NA	NA	NA	NA	NA	NA	NA	NA	NA	NA	NA	NA	NA	NA	13.8613673582308	NA	NA	NA	NA	NA	NA	NA	NA	NA	NA	NA	NA	NA	NA	NA	NA	NA	NA	NA	NA	NA	NA	NA	NA	NA	NA
A6NMY6;P07355	ANXA2_HUMAN	Annexin A2	ANXA2	66	0.6443599209550697	28.6991641425653	26.170343214604603	28.0424891286565	28.998697457887747	28.19149992652573	27.995111585797403	28.631063385363213	28.703892519493575	27.582950166043563	27.529806609949624	28.32569860083415	28.917402339167246	28.776522965390527	28.9488746904285	29.216858736766525	29.091899479061023	28.624232514679846	28.78916142082172	28.7703235305056	26.508477950754127	28.542451433545075	27.72760745452276	27.7023571703602	27.86029121637615	28.21803260359448	27.9657058282349	28.30736497401315	28.36654356667	29.0342324084707	28.633397117411405	28.871684763207252	28.89090267212325	28.2679641892046	28.19557629364189	28.1984028204997	28.694451899751726	28.84007680824859	28.51175125032	27.465784953687887	28.491233028232063	27.823643915469265	28.9720736862208	28.7690438239632	28.037660937334003
A6NMZ7	CO6A6_HUMAN	Collagen alpha-6(VI) chain	COL6A6	53	0.7604772150442706	21.22865951646573	21.3845515389688	20.91454847761	20.370038630843624	21.88068302963267	24.29712529752155	22.454304441737897	23.399140969863225	21.0320643523738	21.522994955082776	22.1154506526689	21.64907091317272	23.275649351188648	20.3412089572819	24.27337586691145	20.81464862209762	21.700793083226753	20.807161973786098	21.5898534196626	22.3773625035396	22.286620408103897	20.041177638483845	22.013595016127475	23.11787256582562	20.140807084456952	21.328669230966845	21.8529177047077	23.7061580887806	21.13692077369565	22.4145916953467	21.34432778326925	21.22606857014307	21.48279473906	20.725319208985077	20.7141453031436	20.91314840638992	22.242752880812123	20.5144205554563	21.671500787890903	23.10672657535318	24.090738527173848	19.937136681272698	20.7231364384068	22.3111806283041
A6NMZ7;A8TX70	CO6A5_HUMAN;CO6A6_HUMAN	Collagen alpha-6(VI) chain	COL6A5;COL6A6	4	0.7047019366893457	19.6709295754523	NA	NA	NA	20.947106040816948	23.8353686043273	21.5029904368636	21.149952901462697	NA	20.5847405797977	21.1041451178377	NA	NA	NA	23.0753112265312	NA	20.6150501414899	16.6651626887453	16.645212584951	21.024398143108694	21.08130248412965	NA	20.5699212960734	20.662983552485	NA	NA	NA	23.041898020284048	NA	22.142644353201	NA	20.2906942157376	NA	18.622152194747898	18.5407109197554	NA	21.635095985252647	NA	21.37487229568475	22.0109985893158	24.0223884894039	NA	18.707857143530397	20.2760526925901
A6NNA2	SRRM3_HUMAN	Serine/arginine repetitive matrix protein 3	SRRM3	2	0.4837432681548322	21.3582232402486	21.9352424869398	22.337238397542	NA	NA	22.33794007945855	22.5688896530474	NA	NA	20.1573197110177	NA	21.9044044887031	21.7180217671198	20.8112384763891	NA	22.3609829250291	22.0508809833361	21.9526273081004	21.20226288512	NA	NA	21.2499696861671	20.5124380789945	22.3335831931535	21.8021709318293	22.7656290146521	22.1224138180532	21.7548519817981	NA	NA	NA	21.8988460706109	21.4638482224887	NA	21.2016213289938	NA	NA	NA	20.8469640462115	NA	NA	22.662993522197	22.3456075477825	NA
A6NNZ2;P04350;P07437;P68371;Q13509;Q13885;Q3ZCM7;Q9BUF5;Q9BVA1	TBB2A_HUMAN;TBB2B_HUMAN;TBB3_HUMAN;TBB4A_HUMAN;TBB4B_HUMAN;TBB5_HUMAN;TBB6_HUMAN;TBB8_HUMAN	Tubulin beta-4A chain	TUBB;TUBB2A;TUBB2B;TUBB3;TUBB4A;TUBB4B;TUBB6;TUBB8	3	0.38994246580316816	27.4058530174845	28.253163684199	27.8272500921112	27.7377570572804	28.5211259527544	27.31616531829415	27.7921605233789	26.8561556635833	27.4813495227826	27.92342487904185	28.4132874320321	28.6913614374366	27.8391794102848	27.781399843813094	27.3308295328704	27.3096371605562	27.2428618728598	27.6680924871438	27.5261346932955	27.6663551667211	27.8118332038844	27.122828202658	27.541950130578	27.8260340382508	27.645127563053	27.90671968764645	27.1317647047037	26.4355617781689	27.8473770424254	27.5657792541188	27.410151124645	27.6041388800048	28.1812334566645	27.8463665836866	27.7195177099683	27.2335776506173	27.6125860264374	28.4485532946442	27.4359558502794	27.8150052889154	28.0038834634329	27.6636216759592	28.090761965369	28.9154537320114
A6NNZ2;P04350;P07437;P68371;Q13509;Q13885;Q3ZCM7;Q9BUF5;Q9BVA1;Q9H4B7	TBB1_HUMAN;TBB2A_HUMAN;TBB2B_HUMAN;TBB3_HUMAN;TBB4A_HUMAN;TBB4B_HUMAN;TBB5_HUMAN;TBB6_HUMAN;TBB8_HUMAN	Tubulin beta-4A chain	TUBB;TUBB1;TUBB2A;TUBB2B;TUBB3;TUBB4A;TUBB4B;TUBB6;TUBB8	9	0.5017434545802004	29.229005363815247	29.5680522274056	29.51016861536365	29.70418071662727	29.517050542099952	28.98282484572545	29.476630072289375	29.4012441399343	29.488990686688673	29.569798188329024	29.248439218896625	29.68627834909755	29.5413333327435	29.172202822446177	29.0678705960606	28.9149131218241	28.9269095393231	29.3007317651978	29.135055768527	29.8301840138768	29.3880752652754	29.3653291176391	29.5230926128903	28.9757075966349	29.776490048395026	29.73206988392955	29.2128071224771	28.9483803231846	28.9074264404343	29.32953542229265	29.0805863859592	29.06020122095945	29.3617860527206	29.257887244750947	29.438360456189624	29.070936893772952	29.28254167308325	30.224706905202343	28.89540618281795	29.236372240366073	29.507619065262976	29.211439168755845	29.74731697002275	29.265846517528423
A6NNZ2;P04350;P07437;P68371;Q13885;Q3ZCM7;Q9BUF5;Q9BVA1	TBB2A_HUMAN;TBB2B_HUMAN;TBB4A_HUMAN;TBB4B_HUMAN;TBB5_HUMAN;TBB6_HUMAN;TBB8_HUMAN	Tubulin beta-4A chain	TUBB;TUBB2A;TUBB2B;TUBB4A;TUBB4B;TUBB6;TUBB8	6	0.4284417184858973	28.1208507850464	27.551790941820848	28.58048300701185	28.4851240641932	26.5418244353655	25.312566160360497	28.57838816783095	28.0055194604239	28.7323898309148	28.6301832159973	27.54386794521485	28.884550308285952	27.771530341192147	28.16683339348035	28.4256293381926	28.4817678651375	28.605964123454	28.65673423800895	28.2350906099791	28.65349677247405	28.3231350405911	27.9134531554648	28.4491254373931	27.04466885448855	28.485364495952197	28.65074618861545	28.5485336934361	28.098461267234697	27.77380086016735	28.522930905370306	28.727431666552754	28.298030095244748	28.6039938038651	28.503539365624448	28.66950535508485	28.34610519106975	28.591693961277	29.2295829114451	28.38815785725535	28.3170828467248	28.6321105855968	28.42019094451635	28.7147430745718	26.5924435919808
A6NNZ2;P04350;P07437;P68371;Q13885;Q3ZCM7;Q9BVA1	TBB2A_HUMAN;TBB2B_HUMAN;TBB4A_HUMAN;TBB4B_HUMAN;TBB5_HUMAN;TBB8_HUMAN	Tubulin beta-4A chain	TUBB;TUBB2A;TUBB2B;TUBB4A;TUBB4B;TUBB8	3	0.5535962875623781	27.021054738058	26.8164446213138	27.0198301696861	26.358712586307796	26.9514712869677	26.2805064792738	26.4639534206071	26.2293771025872	27.050588826077	26.627956138681448	26.3461479873682	26.51475693453185	26.2072384112174	25.8223071715703	25.9831221842639	26.656445715132776	26.6813997104137	27.0489950681765	26.3299584429659	26.8109749076134	26.5229274201997	26.8375481753926	27.40961454921	25.850629975329	27.2645560255798	27.4738751390868	26.8201601303754	26.4752634560432	26.367284439541624	26.4018339526684	27.2050585928432	26.7623359738236	26.9268691758027	26.8641112573643	26.6175389883319	26.2888438899845	26.6375530495075	27.329103257702048	26.444332378798	27.21833131944195	26.951026519081	27.1726050277102	26.8870414657268	25.5702076811432
A6QL63	BTBDB_HUMAN	Ankyrin repeat and BTB/POZ domain-containing protein BTBD11	BTBD11	4	0.7292175452683853	16.998709013955175	NA	17.1238339336495	NA	NA	14.4802644791033	NA	NA	NA	NA	NA	15.6308766544822	NA	NA	NA	NA	NA	NA	NA	20.57224442823295	17.443172779665197	NA	NA	NA	NA	NA	NA	NA	NA	17.1072054651802	NA	NA	NA	NA	NA	NA	NA	NA	NA	NA	NA	18.297081935635475	NA	NA
A7E2V4	ZSWM8_HUMAN	Zinc finger SWIM domain-containing protein 8	ZSWIM8	7	0.5870416311400456	21.572486959562298	21.6677318342967	19.2743346498413	22.313131587852	21.6301030071176	23.4840186290143	21.805344516156048	22.5080742094518	19.8103269755322	21.989688047091825	21.6106731679277	21.72493012589255	24.0046501889975	20.8609248027838	21.748053362144375	22.4629788964435	22.44688361805245	20.64701015254385	21.75775788268595	21.806433248265797	21.0574332198013	21.79891939613745	21.5346159483311	24.4550904494445	21.6133743791513	21.915809259346	19.95945411489015	22.21228099849425	20.8286458827813	22.5499566280688	21.1903867680864	21.9753940073221	21.4906626609633	21.8690785793071	21.0248148272636	22.1595511408815	21.257926206195325	21.381674683068297	21.177717575836603	22.41247025102605	21.926388848827	22.5102199031116	19.1092230146506	23.5620843253887
A7E2Y1	MYH7B_HUMAN	Myosin-7B	MYH7B	4	0.6748626603488872	16.086895812806453	NA	NA	17.2410099853583	16.061383095897998	17.679941105167398	16.94896763293555	15.4448244129547	NA	16.84993638323	16.93527387088875	NA	18.866823601470053	16.9792724142954	NA	NA	18.1151077091528	NA	NA	NA	16.5277105371434	16.5286747844252	17.4089503043086	18.54377304011285	NA	NA	15.631143484903198	17.499719577444473	17.467942074868375	18.3159435611855	16.82380330409395	NA	15.4101414644366	17.0717636678701	16.5020598679554	18.7411666513305	17.4190131152017	NA	18.5025626395886	NA	NA	17.98608970285745	NA	13.486781095969851
A7KAX9	RHG32_HUMAN	Rho GTPase-activating protein 32	ARHGAP32	12	0.6071761979035252	16.7052633439876	18.7399338802237	17.802678441339296	18.2040826595948	NA	17.0725691155081	NA	19.0157640515047	17.760534958930954	NA	NA	18.6753706631831	17.998534641310698	17.29480821173418	18.4703966098378	18.395452702980176	18.4295945828675	18.324827552969	18.133168668373273	17.0993848760164	18.471439879352875	18.851452801716597	18.228176593993403	17.5128223725247	17.224250922860953	NA	18.2030777468654	18.2199089415199	18.227524316163375	18.281086174775197	18.2408855191992	18.000128796929115	17.8413369016847	18.912142049364626	18.135050879662327	16.39501443481065	18.8413673209333	17.750318110444702	18.133909146045	16.7830365673402	NA	19.61832442067735	18.684251110841448	NA
A8CG34;Q96HA1	P121A_HUMAN;P121C_HUMAN	Nuclear envelope pore membrane protein POM 121C	POM121;POM121C	7	0.5134076156953362	21.22985385733255	21.130948312486	20.721922614339853	21.67434050006765	21.668450931041477	20.67132466558587	20.85879120088035	20.715545296864576	20.4781505462187	20.44752154618375	20.948001729090524	21.2270751426113	20.782188571513476	20.8692627061562	20.8896584124442	20.745175335797676	20.9258802081943	20.2879751371244	20.799593366320376	20.5643793582336	20.992472827002203	20.650893494086095	21.278727966394577	21.411044755355327	21.84287014570083	20.825100981675252	21.5021701080002	20.58763011051867	21.0903950369471	20.5735167870073	20.4768112150849	20.798406413468825	21.0575200285096	20.2028728865906	20.36444273421845	20.89931902699828	20.728819402870524	20.7375855133406	20.6859966188522	21.474626445187248	20.773229451670325	21.109231136309223	20.1526485885348	19.47094431680972
A8K0Z3;A8MWX3;C4AMC7;Q6VEQ5;Q9NQA3	WASH6_HUMAN	WAS protein family homolog 6	WASH6P	6	0.4599121903712508	17.9654483002271	17.94360143995015	19.7331026198416	18.49115049647505	19.3088334071979	19.5224511769534	18.76779883313055	19.2302470428884	18.964059682359977	18.6483240698514	19.1560656190923	18.598474251857247	19.223566695219052	18.157912364400275	18.0186249246058	18.2003034861308	17.64726886047735	17.26401752850225	18.7709830002318	18.272100495672447	18.5648583287838	19.471881619253097	18.65857051147592	19.2215158201407	19.195894533002452	18.040675325799448	18.83684149852527	19.030275731754575	18.350048285332175	18.6908853826362	18.390290296869175	19.2307552638413	18.348886009151727	18.4352021830983	18.998035787384826	19.46524626111565	18.111091445888025	18.346331877787826	19.0481613308148	18.402463260468323	18.1476560267966	17.4082471725524	18.88359287516115	18.5619502969508
A8K0Z3;C4AMC7;Q6VEQ5	WASH2_HUMAN;WASH3_HUMAN	Putative WAS protein family homolog 3	WASH2P;WASH3P	2	0.41375340912916175	NA	21.3700862785188	22.9616089390292	21.526400330968578	NA	22.4194129465767	21.622725876628675	22.4092704905427	21.888041900564048	21.2587025101791	20.611199378847473	21.475593203644426	21.945590287945578	20.00703322933045	21.444573206183275	21.7222852520769	NA	21.540169256460725	21.83700991610013	20.05424228027065	21.6665655010773	21.330634520318675	21.501770726281748	21.907466277103524	22.131683104241475	22.5518607632805	NA	21.581060373325673	NA	21.83921491761367	20.8044700873675	22.08122276909755	20.479334584135373	NA	21.49797437723975	21.42122527008975	21.9196383445886	21.735265873468876	21.34247234919965	21.308407758645973	22.006667224316924	20.875009948541077	20.846101331865377	NA
A8K0Z3;C4AMC7;Q6VEQ5;Q9NQA3	WASH6_HUMAN	WAS protein family homolog 6	WASH6P	3	0.4131124513351453	18.7123851774177	17.2809288531082	20.2812545380628	19.3259319805307	20.1761341240999	19.9104297837288	20.1058616055131	20.58132757242165	18.7759916307904	19.6266496077198	20.571339121190952	20.260149736010305	19.994880015912848	20.30988630744935	19.1393336530602	19.9807694280314	18.6282329674589	19.649209904160003	19.6623980356	19.4930002597642	19.6131251889002	18.9400578197141	19.0708778805571	19.8411897867813	19.9544910216162	19.4343745139509	18.7373351291845	19.8538464247762	20.0760704121204	19.6403742149005	19.6692313116346	20.1856668543184	20.2063689620184	19.4438241213679	20.5357073666737	19.9674312298998	20.365870910261	19.743200273544	20.3570666872247	20.0715301147511	19.193158109176352	18.782100246168905	19.54678934871445	NA
A8K2U0	A2ML1_HUMAN	Alpha-2-macroglobulin-like protein 1	A2ML1	54	0.8292890546353029	19.8667352060996	18.0751162260099	21.16637675764127	19.871597185061027	20.2295896339837	NA	19.780979905578675	NA	NA	18.6740272150576	NA	NA	19.0627529160922	NA	NA	17.7704079629613	20.816175817248	NA	15.5697133929443	18.2481898539098	18.94302232627655	NA	NA	14.2815044690009	20.098253976318752	NA	NA	NA	18.933004215040494	NA	18.443994784994526	NA	16.694066182148152	20.941048859465702	NA	20.552805595957597	18.361203525865925	18.817513935995052	NA	19.0990758851757	21.11066278742875	18.712683613843	19.7975946443675	NA
A8MPS7	YDJC_HUMAN	Carbohydrate deacetylase	YDJC	2	0.4325572135715636	NA	NA	NA	NA	NA	NA	NA	NA	NA	NA	17.8329406783036	15.8289153080333	NA	17.6140295465242	NA	NA	NA	NA	NA	NA	17.551405393925	NA	17.7623344344755	NA	17.0752751152848	NA	NA	18.6356008006857	NA	NA	NA	16.3079085513351	NA	NA	17.5862177595857	NA	15.4377068350489	NA	NA	NA	NA	17.2817695738767	17.8713165350359	NA
A8MT19;Q8IUC4	RHPN2_HUMAN	Rhophilin-2	RHPN2	5	0.6432238148138313	NA	NA	17.3702244294891	NA	NA	NA	NA	19.5836026679363	NA	17.9040603906704	19.4663680119745	NA	NA	NA	17.9113201462493	18.3061348512113	NA	16.9149495380617	NA	16.8181758410019	NA	NA	18.5209184536334	17.3850244145621	NA	NA	18.131238543511948	NA	NA	17.907643842371	20.3535482804906	NA	19.7999322219179	17.360872606888126	NA	NA	NA	18.1105081990006	17.115761157507748	19.89747481701	19.6834899028187	NA	17.2434843171653	NA
A8MT65;C9JN71;P15621;P16415;P17017;P17024;P17030;P52737;P58317;Q08AG5;Q08ER8;Q0D2J5;Q14584;Q147U1;Q15935;Q15973;Q32M78;Q3KP31;Q68EA5;Q6ZMS4;Q7L945;Q7Z3V5;Q86UE3;Q86YE8;Q8IYI8;Q8N7K0;Q8N8L2;Q8N8Z8;Q8N972;Q8NDP4;Q8NDW4;Q8NHY6;Q8TA94;Q8TBZ8;Q96BR6;Q96GE5;Q96I27;Q96MU6;Q96SR6;Q9BR84;Q9BS34;Q9BUY5;Q9BY31;Q9H0M5;Q9H7R0;Q9ULM2;Q9Y2A4	ZN248_HUMAN;ZN382_HUMAN;ZN443_HUMAN;ZN559_HUMAN;ZN563_HUMAN;ZN564_HUMAN;ZN627_HUMAN;ZN763_HUMAN;ZN791_HUMAN;ZN846_HUMAN;ZN878_HUMAN;ZN891_HUMAN;ZNF20_HUMAN;ZNF44_HUMAN	Zinc finger protein 891	ZNF20;ZNF248;ZNF382;ZNF44;ZNF443;ZNF559;ZNF563;ZNF564;ZNF627;ZNF763;ZNF791;ZNF846;ZNF878;ZNF891	2	0.4382794901885127	16.53657508392625	16.34605459320455	15.908229936442876	NA	NA	NA	NA	NA	NA	NA	NA	15.792072546963226	NA	14.3995672506256	NA	14.7329586213227	NA	NA	15.6562006697708	NA	NA	NA	17.204763249921626	NA	15.70707535457165	NA	NA	14.2945430777151	16.58167977822485	15.9918550237983	15.85134947837765	15.569791421907176	17.18422475102925	17.05390049043435	15.812308404332477	NA	15.612569135458724	15.92534478311385	16.1236113213795	NA	NA	NA	NA	NA
A8MTJ3;P04899;P08754;P11488;P19087;P63096	GNAI1_HUMAN;GNAI2_HUMAN;GNAI3_HUMAN;GNAT1_HUMAN;GNAT2_HUMAN	Guanine nucleotide-binding protein G(i) subunit alpha-2	GNAI1;GNAI2;GNAI3;GNAT1;GNAT2	3	0.5313735170716379	24.5324207389583	24.5616484435325	24.22256246704325	23.061126632870348	25.69753637202365	25.52792296327175	24.0134029364519	24.5207465487752	24.1682967107577	23.6058422992467	25.6824514998711	24.1877609591073	25.6519852242238	24.2459276220517	24.7113458011177	24.0977290007932	23.2448565117124	24.136015276910648	24.1929024229879	24.12544595082995	24.361695669108848	24.855940079777547	24.976623282536	25.9711237205018	24.161452326333706	24.61787683781985	24.07768130941945	25.0845659988241	25.00780865647225	25.4235606685674	23.831531173646297	23.6509619392052	25.00916285201655	24.7837369821809	24.7451379240859	25.5665001586911	25.051721246564952	22.9693974460107	25.2443688844581	25.293301803281	24.6557568360279	24.144570710581903	25.8575908347947	26.39839965705145
A8MUH7;Q5T2W1	NHRF3_HUMAN	Na(+)/H(+) exchange regulatory cofactor NHE-RF3	PDZK1	20	0.7853909451472969	NA	NA	NA	NA	NA	21.7205777136544	17.9962104546783	NA	19.749061732383524	NA	NA	NA	20.8131897822107	16.527828468806124	18.8637608675527	16.9568385324052	23.3356169303338	16.8205393035965	20.4267176866761	NA	20.6253536732332	19.15450768699413	NA	NA	22.281106045297125	NA	17.113200474968274	NA	18.347760725680175	18.706390991552	NA	18.97870755598975	NA	NA	18.6370425370006	20.5687463051542	19.8200526828678	NA	NA	NA	NA	18.959487230335547	21.147955069820625	NA
A8MUU1;Q01469	FABP5_HUMAN	Fatty acid-binding protein 5	FABP5	3	0.5860197879775707	19.49764986800075	18.4695787930246	NA	19.6418284690585	NA	NA	NA	NA	NA	13.9459102863313	NA	NA	NA	15.7214442844096	16.417526893684	16.6003886494078	16.10182953175805	16.16083366635715	14.18619480552855	NA	NA	NA	NA	NA	NA	NA	16.5415194494624	16.820193776263448	18.5087303180454	17.6482477758233	16.5804136058607	18.0368717844106	11.905463692720849	NA	15.804337104272474	20.9102069357213	16.3563929402716	19.372235589709	15.94381837747875	16.5869480941961	19.382690580595924	NA	NA	19.9275116470665
A8MVJ9;Q9NWY4	HPF1_HUMAN	Histone PARylation factor 1	HPF1	4	0.479824965981853	18.61495768447185	20.2528311367246	19.108654104958894	19.4343203955339	18.71557611444255	19.0340072147311	18.1830057572894	18.2320263488242	17.8670966525848	18.5498846704882	17.805343912913	18.730961534193447	18.4046712868314	18.35198968351585	18.15104197795645	18.19917908319195	18.0623329319626	17.69755900760855	17.845658495598002	18.1802425662805	18.855719828558797	19.1694691537526	17.95731287245865	18.9837761358088	18.7800381484782	18.791190254422403	17.6013866774207	18.5689240927531	17.67951557757615	19.0832040578616	18.28069753732025	18.8439513377009	18.6613051541814	18.874785509643495	18.653179435451747	18.8643942777165	18.196374465695	19.18955622912105	17.9575296933578	18.74260349894885	20.17522820643905	17.7875412437055	17.2670000370518	NA
A8MWD9;P62308	RUXG_HUMAN	Small nuclear ribonucleoprotein G	SNRPG	7	0.5601252513620083	25.4089669721758	26.25463077967025	26.271033980708	26.4913263734413	25.1829418877422	25.39466123168335	25.873943514213423	25.669350444752073	26.0200705708673	26.3168773499364	25.18142531840765	25.616103972048094	25.291899376773575	26.029719143896425	25.7776192720212	25.434581466584227	25.7276486807403	25.830965802115134	25.5629267360094	25.1167278145759	25.5283634979129	25.7203868332492	25.4419740769516	24.527760948878875	25.40913575974765	25.69316325644325	25.33283573326345	25.3022808070794	25.04343582726895	25.11987274736795	25.183439135424848	25.504921254876596	25.67129691828055	25.15018250383	25.42570278569065	25.7179556337318	25.3879082381204	25.9543377975193	25.66316468773995	25.82899261268525	26.502600165779224	25.370216664717177	25.2910632402443	24.805214475963723
A8MWY0	K132L_HUMAN	UPF0577 protein KIAA1324-like	KIAA1324L	3	0.3573577072961924	NA	NA	NA	NA	NA	NA	NA	NA	17.9139649851836	NA	NA	NA	NA	NA	NA	NA	12.8033757843857	NA	NA	NA	NA	NA	NA	NA	NA	NA	NA	NA	NA	NA	14.76941611087805	NA	NA	NA	NA	NA	NA	NA	14.1366367815476	NA	NA	NA	17.9416799969656	NA
A8MXV4	NUD19_HUMAN	Nucleoside diphosphate-linked moiety X motif 19	NUDT19	14	0.7266881744179599	22.0188323714779	23.4771009278835	22.5982639388497	22.5682088905665	22.0453235799351	22.782917508870295	23.3599028955042	22.8346532394224	23.0045568089948	23.291999366374498	22.533751036688894	22.1308223815452	22.9249819713603	24.16710661991805	21.1198803570429	22.8407063176413	22.75631793902815	22.2965617646686	23.591501283675697	22.42891759470385	22.716906759141	22.57810926206415	22.26378980261925	22.87774455947905	23.3606062886755	23.000291952103876	23.0770753220274	21.8843857377113	23.0598002795776	21.24333216418735	23.825024493982447	21.761984818156876	22.4710793889544	21.627353874905	22.742304022082852	21.71823614814365	22.3848089349926	22.931745707025947	22.94936967596525	20.514134938161547	23.1471418846928	19.314047212016924	19.765396120743052	21.5747229194438
A8MZ36;Q92817	EVPL_HUMAN	Envoplakin	EVPL	2	0.49824354092628503	16.2912849259593	NA	NA	NA	NA	NA	13.4733874369514	NA	NA	NA	NA	NA	NA	NA	NA	NA	NA	15.7447571411269	NA	NA	NA	NA	NA	NA	NA	NA	NA	15.6147086928537	NA	NA	NA	15.9934774013391	NA	NA	16.6029209969947	NA	NA	NA	14.9706725395559	NA	NA	12.7829628618462	NA	NA
A8TX70	CO6A5_HUMAN	Collagen alpha-5(VI) chain	COL6A5	5	0.7935947146310532	NA	20.4744221921807	NA	NA	NA	NA	NA	NA	NA	NA	18.0683743294052	17.4674957704791	NA	NA	NA	NA	NA	15.7271520844015	NA	NA	NA	NA	16.108951257385648	NA	NA	NA	NA	NA	NA	NA	NA	NA	NA	NA	NA	NA	NA	NA	NA	NA	17.5488797075425	16.3448627884758	18.2571749934699	NA
A9UHW6	MI4GD_HUMAN	MIF4G domain-containing protein	MIF4GD	3	0.5859780606100873	19.712573475826197	19.8420681698283	19.7910479318022	NA	20.6210839788177	19.838451426313	18.9381112870106	20.1113744514621	NA	NA	20.655352168696002	NA	NA	20.0416619248633	NA	18.9138193268238	19.1946886952197	19.6094569692296	NA	19.3278657099052	19.3633601889895	19.8835524377623	NA	19.8902568500711	17.2091534399388	19.0507033350031	18.7351196578097	19.73993758457175	18.0714003086812	20.1367286053741	17.6205401743496	18.507245274716297	20.509473090705	20.4020279870289	20.0144864692789	NA	20.0721977544966	19.72172601306085	17.45696670524255	NA	NA	18.6552810269884	20.7734695367218	20.2908361127042
B0FP48;E5RIL1	UPK3L_HUMAN;UPKL2_HUMAN	Uroplakin-3b-like protein 1	UPK3BL1;UPK3BL2	3	0.6666666666666667	NA	NA	NA	NA	NA	NA	NA	NA	NA	NA	NA	NA	NA	NA	NA	NA	NA	NA	NA	NA	NA	NA	NA	NA	NA	NA	NA	NA	NA	NA	NA	NA	NA	NA	NA	NA	NA	NA	NA	NA	NA	NA	NA	NA
B0I1T2	MYO1G_HUMAN	Unconventional myosin-Ig	MYO1G	50	0.7344554841517195	21.706969337227676	20.6133560145836	20.54493612650013	21.017349401257903	22.680529040841098	21.631640587026094	21.808181879376	19.52405034167493	19.019091768937276	22.2951932416533	20.6748537238601	21.500821157626664	20.52458072421055	21.2210884744559	19.1667494852175	20.40430021092433	21.4255625862004	19.6677927316569	19.623586867100897	19.7817884002421	20.7045095451656	22.383912738613603	20.74133372190825	20.8118459977428	22.112878600443523	19.111878964313455	20.8465931386912	20.756126483976423	19.849785428000548	21.628444952551	20.08029073938735	19.7767537881024	20.23201321698543	21.9423544424652	19.4008511050379	22.54959566246815	19.1891945838725	21.03309672393955	21.433557206521176	21.4261941589141	21.7110295515382	18.1901219534115	17.183125888018154	21.3082088618535
B1AK53	ESPN_HUMAN	Espin	ESPN	4	0.6571634532438	NA	NA	NA	17.9804299439815	21.01932452225945	NA	20.3197816782481	NA	NA	17.5515586222417	16.0169227909294	NA	17.1635145701344	NA	NA	NA	16.0119471477157	19.4698172611628	19.2372303376637	16.91629078640195	17.3729154418104	NA	NA	18.568957764305	20.3479182365685	18.83609719790045	18.7466448002929	NA	17.69006159471145	17.0168328460291	19.5150436257483	18.883552577638348	19.836957540897	18.7877104344999	19.0869752392972	NA	18.934345874447096	NA	17.3175586834015	NA	NA	18.20518081020525	17.7476372827271	NA
B2RPK0;P09429	HMGB1_HUMAN	High mobility group protein B1	HMGB1	8	0.7401973843117065	26.18066280461455	23.057578280279103	23.0867132825623	25.7366791966866	23.6827941823537	24.4646953394778	26.516702340817403	26.8247723272857	24.640109061365848	24.6111769772346	23.0138492189883	23.8716019240881	26.242639906653103	25.78179865903395	26.9252490415537	26.7839134592762	26.595042404909	27.1660210878142	25.9712922681582	22.76824126731115	24.4502932739287	25.40783772200745	23.9985289246595	21.2956636797019	24.685390890285348	23.6149618621449	25.7381743854331	26.055185609057197	25.9698300177247	24.3306045728324	26.3374446607984	26.8611089242746	25.5351623692687	23.09570504604585	24.51531987434985	24.947637172486548	27.0337552922782	24.5148279965696	24.32477539388895	25.3376338089499	23.625518476476053	26.0729258357721	23.039153510285	24.6890929325891
B2RPK0;P09429;P23497	HMGB1_HUMAN;SP100_HUMAN	High mobility group protein B1	HMGB1;SP100	6	0.7138233650834958	24.99402479550475	21.748927241779924	22.1058490725133	24.79759724651695	23.4783914276437	23.327952193587095	25.772768976506075	25.819100285667773	23.2207545174731	23.93440388721565	22.974476088932303	23.1094770969895	25.74143002257495	24.97694409775415	25.997991692076425	25.485228198487977	25.3763204876808	26.3320324988955	25.0494445597663	22.157087623912403	23.5083609527677	24.787500571564003	23.2863647143541	21.266989245319923	23.636171766777352	22.372400213319672	24.5970564988109	25.0267972844627	25.1074728854839	23.6897808541114	25.33714701816342	26.058456520429026	24.345049130857905	22.260288813516325	23.4043624968057	24.53563908617552	25.948793316144076	23.713352713303223	23.644012225958228	24.60677894118427	22.3739271842081	25.090087768014847	22.70589618084575	24.059131897957677
B2RTY4	MYO9A_HUMAN	Unconventional myosin-IXa	MYO9A	7	0.6391277634270222	17.0938304003814	NA	NA	NA	NA	NA	16.3714440918117	NA	NA	NA	NA	NA	NA	16.0208988838885	NA	17.6501747844782	16.1615782194525	16.2055058816607	NA	NA	NA	NA	19.099993237927	NA	NA	NA	NA	15.690459110341004	16.533710613025452	NA	16.4964292027526	16.1904883153198	19.0377856362461	NA	NA	NA	17.74786496776595	16.4559890831087	16.451741892017353	NA	NA	17.153362649128802	NA	NA
B2RTY4;Q13459	MYO9A_HUMAN;MYO9B_HUMAN	Unconventional myosin-IXa	MYO9A;MYO9B	2	0.4400108860737987	20.185869124557748	20.017440614347947	18.32288124292915	19.3381956749355	NA	19.9594278553863	19.6010626711825	NA	17.9704210243705	18.50211610496055	19.6996846568312	19.3280570213092	19.11227937751625	18.8502775313446	NA	18.3709959998005	16.3380079108165	18.95901905566125	18.683807929414	17.9290498196528	19.5657123230291	19.9985165941388	18.7062738302613	18.8967361104441	18.9864257475097	19.205270460389	17.9703398775923	19.14128178008105	18.9298458039633	18.4714414265436	18.1815709969305	18.9909274111694	18.60234422930565	18.8124294481488	18.9669054189066	18.5942010198655	18.37681570089375	18.8628159095459	19.3991415838088	NA	17.3850544254837	18.7650518433109	19.087734128519894	NA
B2RXH8;B7ZW38;O60812;P07910;P0DMR1	HNRPC_HUMAN	Heterogeneous nuclear ribonucleoproteins C1/C2	HNRNPC	16	0.582388079947997	27.5300972471422	27.615387999027227	27.8837080072702	27.58511191181355	27.121293681407572	27.06473487599695	27.364298019332253	27.7061888785515	28.41462125394153	28.062088552042898	26.782993184267653	27.282069875268704	27.05037625196	27.591796885181452	27.0110014195214	27.1364753120786	27.075862437561	27.701624268844924	27.234215056565425	27.2785147970036	27.4735831642667	27.57337708408025	27.9025237267383	25.183177451495094	27.443321170781076	27.1812967001623	27.13452317672833	27.0476335178043	27.124068989886077	26.9427322726166	26.960391640758505	27.0758148564139	27.1841644510596	26.4734125358271	27.007394095189447	26.75135387432445	27.138972968709453	28.1707322595755	27.04897843592585	26.876415993679952	27.411314302394672	26.782300926441803	26.401404552949373	24.332025615983625
B5ME19;Q99613	EIF3C_HUMAN;EIFCL_HUMAN	Eukaryotic translation initiation factor 3 subunit C-like protein	EIF3C;EIF3CL	36	0.7372425969356545	22.2217329570134	20.2289150689613	22.748078823406004	21.449472569704604	20.3690498227448	19.9009865485354	19.440094771790505	18.85182690417765	22.7822514504673	22.6465878235673	18.5522461721397	21.668838412952802	19.5634150434688	21.0488346208918	20.992777374081125	21.528435118353304	21.863774522634685	19.11244776528345	20.186650445080105	19.5392006506339	19.7728551257686	21.12758817038705	23.0932464024772	NA	21.4805727856169	21.895244137713203	20.939233035951247	19.48497552031285	21.882614451850877	19.5220276818442	20.9781516331631	20.093396989414003	19.2616488003874	18.1693387561223	18.6264671586853	19.93792467201755	19.817447557894347	22.521516904018476	20.192905312112153	21.131492282289152	20.913509249886353	18.5393285604242	19.2145166326521	23.5332622946731
B7ZAQ6;P0CG08	GPHRA_HUMAN;GPHRB_HUMAN	Golgi pH regulator A	GPR89A;GPR89B	9	0.6098807129884958	21.3788513141878	21.7298296636068	20.7483531310267	19.5761100622626	20.6605240882106	20.675176939221306	20.2046699410999	18.74617753154085	20.1555955583833	19.1343011458661	19.3688120501934	18.5656569451388	21.905557498132	20.5308432384752	NA	19.9082471623272	20.2506673700063	20.3375544646173	20.08102198968	19.4567388554383	20.4703332485587	20.9823316541292	20.7869149752755	20.1341030238611	21.3119597662903	20.7670456231268	20.94648807902376	20.0986837593392	20.0252471291846	19.0780404263564	19.7080782515002	20.5451186893674	20.169431107227	19.4476794955916	18.9905205473188	18.0142703206043	20.6402397819975	20.1060035407312	20.316748446755	19.8593174205607	19.4736388065817	20.379608066817894	18.2890477891078	NA
B9A064;P0CF74;P0CG04;P0DOX8;P0DOY2;P0DOY3	IGLC3_HUMAN;IGLL5_HUMAN	Immunoglobulin lambda-like polypeptide 5	IGLC3;IGLL5	2	0.4691417161471528	25.516003865503222	25.352777506339073	25.853787965286276	25.367664393601572	23.768147441579877	26.749238958297227	25.671299347121625	24.691544471832724	25.68134504688623	26.207014672130775	23.671846348030073	25.519226111749127	25.60134364736253	25.05785009438272	26.164772493856127	26.839539298475223	27.72430637028767	26.656508409630376	24.630608628191972	25.805080730813224	25.963136452054876	25.283225331658674	25.687943094327824	24.387201836854477	25.925893890474175	25.581476086599075	26.626472391063423	26.620662912173323	26.802919035989675	25.546005610100373	25.914546881194376	26.429068424959475	24.722196718412924	23.855778042839376	24.244815948720827	27.534547756403228	26.52683240959793	26.588849696440622	25.734969636876375	26.773263228398875	26.598482612794324	26.02287506674067	22.834094809932925	24.451731291545673
B9A064;P0CG04;P0DOX8	IGLL5_HUMAN	Immunoglobulin lambda-like polypeptide 5	IGLL5	2	0.4794921954724647	24.283165062281647	24.54421110896105	23.470846926119897	24.065824748874597	23.8787986879465	26.9055034991852	23.6921905851282	24.2861129899673	23.646853187610752	24.8373827434377	24.821920425790047	24.99850402308075	23.87669894656125	22.861493430652	25.75622989738055	24.3902542163799	26.2919567276733	23.755100067252947	23.47086632542345	23.69023595687045	23.954433214147947	24.904673496570652	23.49656899323925	24.790440664888894	24.249557448287646	24.5398258340556	24.0437434421948	25.164189446510846	24.579951053080848	25.14523264294165	24.181087690764148	24.71256291577265	23.4342038537771	22.9987167373221	23.225627552468445	27.2723781919483	24.740271017877248	23.2442064044495	23.71481234858225	25.0211415738556	25.3765608598011	23.768391600505	23.1080087808363	25.94305279013305
B9A064;P0CG04;P0DOX8;P0DOY2;P0DOY3	IGLL5_HUMAN	Immunoglobulin lambda-like polypeptide 5	IGLL5	3	0.6176379891709707	27.0526997271394	26.825315389698	27.1505487721052	26.3950604644407	25.7663794433113	28.452888263437476	26.7408269218358	25.9868705959868	26.8628887191776	27.1605623896056	25.5727974795187	26.7207818562352	26.7583535192402	26.0062887834706	27.6126246113402	27.7562414499068	28.933855854892776	27.4125384128435	25.9534820029217	27.4439330923941	27.30398333493373	26.8001682642245	27.175281561934	25.9780399606537	27.3035505956548	27.795758382098978	27.4324786983332	27.114836596920476	27.7799781736577	26.761171297676775	27.3700798527282	27.6617502914586	26.3786085473338	25.482565442662	26.1243543390607	29.287349879405824	27.6764478016475	27.7891883234259	26.374833809512474	27.81682356484767	27.888505819487875	27.2179247604566	24.7484221743873	28.273304966182728
B9A064;P0DOX8	IGLL5_HUMAN	Immunoglobulin lambda-like polypeptide 5	IGLL5	2	0.4661255758223387	25.362546336998953	25.03483572553595	25.1281792985926	25.3603622414614	24.5320817278379	27.77604646389905	25.51833462727525	25.184359974341	25.36028373577895	25.704188950707294	24.715046559845447	25.48434813060835	25.297231357926847	24.43599840888945	26.836884729042403	26.179508710674902	27.2802375385478	25.770461316308953	24.21777424577525	25.70896063516695	25.53089221325725	25.811813843358948	24.79891602501825	25.757831880263552	25.3794570774293	24.6548059507106	25.559547425108494	26.4904876953707	25.7094843231355	26.007633080239252	25.20949876249615	26.245350512257097	24.73030328859155	23.630210321394053	23.1688467480156	28.773680264467	25.9970539447169	25.4039300252006	25.439881745666348	26.81008926373445	26.58823854291845	25.33289946311445	24.0633779871564	26.9865031264672
C4AMC7;Q6VEQ5	WASH2_HUMAN;WASH3_HUMAN	Putative WAS protein family homolog 3	WASH2P;WASH3P	3	0.4464408554326083	20.0251083915355	20.57095583586605	20.851731387868657	20.7685465819392	21.444936932688528	21.189238151249775	20.805361582943306	22.9637711573222	19.279080511767297	21.057972132209	21.72758242007385	21.8353129180316	20.9979729557024	20.6370370766584	20.019299501979752	21.6089582953729	20.61122697352975	21.19445414044985	21.52890526977295	20.761907635772	21.2401853553844	20.896343301401203	20.193516766735748	21.974321069600578	20.91616271204635	21.086541477081724	20.8549684352846	20.92280257737245	21.70348262670415	21.463122240773252	20.41276752695815	21.2794424272061	21.6182417516613	20.9424925849754	21.7669570371782	21.40947583760365	21.0417725839923	21.09400409711045	21.4140676223522	20.6937986413377	21.837949213057627	19.4475463873676	21.756446602135927	21.145454241748254
C9J798;O43374	RASL2_HUMAN	Ras GTPase-activating protein 4	RASA4	7	0.6733786936619672	20.005174500583426	19.1905424247729	17.5221201675417	18.619710152990024	20.3297356020057	20.8510510465642	20.7763267699488	19.629940752872375	20.046898476662548	19.2121869555522	NA	17.60425759817163	19.34542054084463	17.9977190831551	20.481858515630876	19.8361793057927	21.211041436766124	18.9967746540576	19.816834256566672	20.1098324323485	19.227165532840424	18.9694474497961	20.84488845860695	20.62379025775455	18.96495144431487	18.4436840291904	18.583309939177024	19.9199440428077	19.4877650209904	21.297331585102775	19.0563145076497	19.4411034927874	18.369157282101742	19.926717817024652	21.167056363501324	19.317126839865928	19.6625788134284	17.458166121274076	20.87307516912685	20.203337960343475	19.9691797123765	17.8181733540905	21.493405822545725	20.3976652443704
C9JI98	TM238_HUMAN	Transmembrane protein 238	TMEM238	4	0.6460283413688198	16.7392872435927	NA	18.9572202056307	21.8755888933433	NA	17.7224373716926	19.5981113655117	16.771111509422	NA	18.0842598973369	NA	NA	18.8085968530278	18.95719457977865	16.999573006189	17.5950278958462	NA	18.3639865933367	19.003897558693552	NA	19.3436273383577	18.241384087743448	19.70463256602	NA	18.970947810835753	18.6073455638849	19.0532576132693	18.2528391754692	17.8841252964259	NA	18.6860896846808	17.5871327128522	19.4072476563078	18.54375963483155	18.4823408557041	19.7726858560274	18.897611596551748	17.8955644475733	19.7578193171041	20.15258513075475	17.7238891355717	19.0864219273465	NA	NA
C9JN71	ZN878_HUMAN	Zinc finger protein 878	ZNF878	2	0.5	19.4221627674947	NA	21.9770608708008	24.1382830949981	NA	NA	20.2710805203039	NA	NA	NA	NA	17.0011162038035	NA	NA	19.60161143613	NA	18.3014919883991	16.4568347174437	18.1616953199646	NA	20.8078607678405	NA	NA	NA	17.7471119659313	NA	NA	NA	NA	20.3690392450957	NA	17.8206792367771	NA	NA	NA	22.3790167251542	NA	18.8584041056376	NA	17.6336297031237	16.846214627668	NA	NA	NA
C9JRZ8	AK1BF_HUMAN	Aldo-keto reductase family 1 member B15	AKR1B15	16	0.847017398395142	NA	NA	NA	NA	19.3897862113707	NA	NA	NA	NA	NA	NA	NA	16.13562349739665	NA	18.3084016223323	12.613240814981152	13.3276102372071	13.894975445494	18.5093583618181	NA	NA	NA	NA	NA	NA	NA	NA	NA	13.5580038694857	NA	NA	NA	NA	NA	17.4547509333842	NA	NA	NA	15.6742469177198	NA	NA	NA	NA	NA
C9JRZ8;O60218	AK1BA_HUMAN;AK1BF_HUMAN	Aldo-keto reductase family 1 member B15	AKR1B10;AKR1B15	11	0.8281781940904349	21.7884883274286	NA	NA	NA	NA	22.924427614502648	NA	NA	NA	NA	NA	NA	26.5100187873563	NA	21.745375009068603	NA	NA	NA	NA	NA	NA	NA	NA	NA	21.1451185854105	NA	22.5143844406392	NA	17.7647830315397	NA	NA	NA	NA	NA	NA	NA	18.5010652918484	NA	NA	NA	NA	NA	NA	NA
E7EU14;P53041	PPP5_HUMAN	Serine/threonine-protein phosphatase 5	PPP5C	2	0.41013128037804486	16.804805054834098	20.3941513174319	18.2748855193609	19.561644643114494	20.2903592900892	19.68527923127125	18.264208790997	18.9128969508438	18.3891916988905	19.13157644188015	19.750932351573997	19.16571466356425	18.6526222989558	18.189183391113797	18.706544936636	18.0265342487288	NA	NA	18.6739607067665	18.4189809941747	18.565747634050197	18.4562804685548	17.368517535669397	17.8079812540215	19.12339280498085	18.921723163242397	16.679400683705598	NA	NA	18.86609366613875	NA	16.6125241418996	19.04799600096075	19.338004547246896	18.4703852368028	18.6043820898879	17.0333108470007	19.0921951951312	17.940804231199998	18.5651691493716	19.60644906554245	16.1714519741305	18.57861916780885	17.924128925123
E9PAV3;Q13765	NACAM_HUMAN	Nascent polypeptide-associated complex subunit alpha, muscle-specific form	NACA	11	0.5981336384851913	21.815644706955396	21.6317355955812	21.05495541036195	21.62392554274265	20.8455427799314	20.979457741094947	20.979384523596252	21.620316292771797	20.9285728823949	21.628307101165248	21.032446266277	21.021372536538877	20.6244779535274	21.403270226640203	21.3841041429299	20.7951448527425	20.884074047186022	21.3188160894702	21.4544794626495	20.83868370987565	20.8210577886561	20.060286133716698	21.088231155876947	18.99560397690875	21.3226690225873	21.3362630612401	21.2527620072256	20.9489498857025	21.085637345795448	20.747918578344603	20.9001445901922	21.0825835571108	21.022482363380348	20.898740967395447	20.812717001104797	21.0889934969129	21.0778126195904	21.5985501987631	21.2666133910685	20.9330776090883	21.2274172991968	20.700615070371	21.128689127986704	18.70757902089165
E9PAV3;Q13765;Q9BZK3	NACAM_HUMAN;NACP4_HUMAN	Nascent polypeptide-associated complex subunit alpha, muscle-specific form	NACA;NACA4P	2	0.4314376097856232	20.83053271913245	19.353283258882698	19.839759356073348	20.66674587128075	NA	NA	20.260478035459148	17.161154201918748	20.3694075960179	20.458466760607298	19.567282007008597	19.1025387987291	18.8176762407497	20.1966961256133	20.3644932637518	19.666382345440148	19.82936491161345	20.19316811386575	19.7788971717031	18.74938617020225	19.36521208253	19.795371057629648	20.45353146720545	15.984739869587598	18.80103591857155	19.281725277385448	19.579081907249247	19.7641293419842	19.10235925289605	18.7287183904649	19.2294913962409	19.85848979459505	19.8212957217899	19.80001481386885	19.342738871866448	18.0892279542798	19.77041836244865	20.9058639465521	19.556854203682647	18.7827054429643	19.1530479523123	19.2885610958221	18.736686028178497	NA
E9PQ53;O95298	NDUC2_HUMAN	NADH dehydrogenase [ubiquinone] 1 subunit C2	NDUFC2	5	0.5456979787782398	23.2977106088337	23.15174422381945	23.5082978914368	22.8875668571362	23.83176940989395	23.6848606006412	24.0254928441918	23.3428052656275	23.7298534191708	23.6480167424669	24.3555227845813	23.0024221491798	22.94026253743915	23.6610824803662	23.2223006764146	23.462074490004905	23.916980301873902	22.814235438212	23.766321045709752	25.3327432048926	23.8834937186054	22.000362078860302	23.2581055928163	23.33417855079475	22.7919266219292	24.0346560005579	22.662427247000053	23.1955993167458	22.6697183917221	23.8647678290065	23.32499725715592	23.5582822242112	23.6005243699743	23.2796017999842	24.1052159874147	22.7119851293868	23.6261724414244	23.396796737073977	23.409917962666427	23.5610819478258	23.663425890733997	23.495086477425403	23.78565688021	22.88173001735545
E9PRG8	CK098_HUMAN	Uncharacterized protein C11orf98	C11orf98	4	0.6609589212906586	19.601011367745375	NA	20.3741776297749	NA	NA	NA	19.0298825109708	17.8596020738509	22.2678311788604	19.78792028807647	NA	20.518595027555552	18.954126264989448	20.050307328127825	NA	18.5386068193283	19.600859280324727	20.828384386702076	NA	NA	18.6950945606179	NA	20.2800878152283	NA	19.60535099734115	18.031850922302	19.4457110000205	17.3841451244164	19.435478484035997	NA	20.5222445949277	18.63422831588305	16.9133048037478	NA	NA	18.3957709014234	19.500671038750177	20.1669277157701	NA	18.4310224213661	17.494321615622	18.575423106337077	NA	NA
G2XKQ0;P63165	SUMO1_HUMAN	Small ubiquitin-related modifier 1	SUMO1	3	0.4490978167017391	23.4882764275029	24.5944776696586	24.860613696231	24.1001285114306	22.8149529164625	22.58079289460175	22.846936378004397	23.5519485283158	22.957573835902096	24.3059162357176	24.14987928758775	22.501525236458097	24.084516228431397	23.7062358140583	23.4118006171024	24.297623220676694	24.298717479348397	24.0365546908747	23.4741032623639	21.4083579811709	23.509525363295	23.68585287332715	24.4278431970273	23.280180742769748	23.819317720700997	23.9350079411153	23.524326999696	22.5960346070563	23.1599665282833	23.5483567659175	23.928286240662096	23.4119199379285	23.5609821162886	23.5809903853635	22.4177679905106	23.6946797257183	24.102180248923997	23.8913722025481	23.158065679244597	21.7717053573788	24.185074348354497	22.711614683357297	23.79012331538375	23.817612154540647
G3V0H7	SO1B7_HUMAN	Putative solute carrier organic anion transporter family member 1B7	SLCO1B7	5	0.7970213813175181	NA	NA	NA	NA	NA	NA	NA	NA	NA	NA	NA	NA	NA	NA	NA	NA	NA	NA	NA	17.0105779935961	NA	NA	NA	NA	NA	NA	NA	NA	NA	NA	NA	NA	NA	NA	NA	NA	NA	NA	NA	NA	NA	NA	NA	NA
G9CGD6;Q8WWN9	CNIPF_HUMAN	CNK3/IPCEF1 fusion protein	CNK3/IPCEF1	4	0.6590115879777975	NA	NA	NA	NA	NA	18.6309484496655	19.509133277115	NA	NA	NA	NA	NA	NA	NA	NA	NA	NA	NA	NA	NA	NA	18.139031297739898	19.44850524064653	NA	NA	NA	NA	NA	NA	NA	NA	NA	NA	19.5029227048206	NA	20.622762847353	NA	NA	NA	NA	18.9391570626908	NA	NA	NA
L0R6Q1	S35U4_HUMAN	SLC35A4 upstream open reading frame protein	SLC35A4	7	0.442410193667847	20.696339557668125	21.739053960868898	21.234239461698827	22.2026929755195	22.3944132115951	21.493268823471347	21.3597962680765	22.11698715735005	22.117217226675777	21.7901443180741	22.5559082418091	21.7600946477213	22.179659435539	22.045763320578352	22.15585542462755	21.343948814255526	21.347292836691775	21.7486592957725	21.47166512173445	22.1589532464574	21.625518421768277	21.277242918194126	22.566617937572374	20.2750477278284	21.300624333794957	21.385797385415625	20.897439305818324	21.6662460178752	21.705511558090823	21.5550488141901	21.3306670022984	20.623660248256424	21.4330532514683	21.9121608179797	21.092462239148126	21.61304778365669	21.528335543138347	21.121029076818505	21.753634201921173	21.3711990928809	21.0244555183548	22.0445383374299	20.6701203415577	20.8772681825995
L0R8F8	MIDUO_HUMAN	MIEF1 upstream open reading frame protein	MIEF1	2	0.4775154218953383	NA	17.9371989050718	19.5212243994122	NA	NA	NA	NA	NA	18.8484942802448	17.3509706991033	NA	NA	NA	20.3480202922317	NA	NA	14.9799353234619	14.9708227392057	NA	NA	NA	NA	NA	NA	18.3194903222316	NA	NA	NA	16.0887015450704	NA	NA	NA	NA	NA	NA	NA	NA	NA	NA	NA	NA	NA	NA	NA
O00115	DNS2A_HUMAN	Deoxyribonuclease-2-alpha	DNASE2	10	0.6453237161497862	24.2598022940004	21.2854121219126	21.737420297893102	19.594393458611197	19.954073024910976	18.0699650410362	19.6541017757202	18.954994637541603	20.9513449619212	20.845522336494525	20.261244365100573	20.2219932774402	20.5822330140018	21.115943003906352	20.399509958288903	20.4915263251592	20.4333045259978	20.198391194262427	20.225954684948952	21.278462035259704	19.7175253438595	20.2558148852546	20.9851817347337	18.7991480836848	20.57320655541635	19.141613017286502	20.71576597138405	21.462152311576	21.320001730366897	20.231315782246803	20.7752043345382	20.9225995913647	20.4851618817311	22.040962094539378	20.1799690398243	20.2490645534442	20.2205983528212	20.5350728477338	22.17705914849165	19.63953594324905	20.966470487763303	20.6798643050753	21.098903155130103	19.38009931197695
O00116	ADAS_HUMAN	Alkyldihydroxyacetonephosphate synthase, peroxisomal	AGPS	30	0.738411084255472	21.484939047375676	21.30697689694515	21.9617467775135	21.28004863358735	21.71092812569225	21.970021583763696	21.606551748346003	20.2662461195873	22.239989549808648	22.192940349728698	21.0394380662545	22.838522832023248	21.019286709588975	21.9578929479218	20.5541463604881	21.01307020073975	20.7529360343841	20.6547723673679	22.414478337701148	22.98646059557975	21.636458266665095	23.0941954492907	22.880337042961848	21.46572143386235	21.380347019687672	22.8887625254681	22.384729252404448	21.8385704479169	22.60169281166815	21.6312179219514	20.9723629055128	20.896504650466397	22.39856463424255	21.2818496702173	22.734240018327753	21.989574630716703	20.8450022330101	23.0195383078073	21.534823230048	23.0928428541598	22.0382459492991	20.15043868103147	22.17932244686467	19.9780147006672
O00124	UBXN8_HUMAN	UBX domain-containing protein 8	UBXN8	2	0.4606895226533921	NA	NA	NA	NA	NA	NA	NA	NA	15.43053313158935	NA	NA	NA	18.873848136367947	14.23287941666685	NA	NA	NA	13.5910694930565	NA	NA	NA	NA	15.1714305840673	NA	NA	NA	15.4789589766448	NA	NA	NA	15.2924815284529	15.016531449081	12.3008508059325	NA	16.034487340488802	NA	15.522219558832001	14.2436207842913	15.88817317538915	14.8168655861253	NA	13.9721203008591	NA	NA
O00139	KIF2A_HUMAN	Kinesin-like protein KIF2A	KIF2A	19	0.4914430973262455	20.847411868113248	21.8772420894714	20.248083549332648	22.023791142273488	21.835528846483896	20.777693472947476	20.557343828168353	20.000544552784454	21.223247774804648	20.63969165241135	21.244906626145276	20.8250328968326	20.16788775926365	20.528109801173052	20.0598873285082	20.33526457438456	20.01840578384867	20.2110531269604	19.674108815691675	20.79654821919915	20.741581869716676	20.52787513364615	21.1398465990775	20.770108308128997	21.05891248506468	20.1202511711476	20.44394474556625	20.516372311795624	20.026264654866697	20.64343415384405	20.449463369452353	20.343246678391377	20.0843666871718	20.4910128901654	21.2285313579382	20.6753625581612	20.09293286909235	21.029924929177803	20.5660789309597	20.515874008907	21.79451324007305	20.756268372792398	20.91336066955085	20.21784176390295
O00139;Q99661	KIF2A_HUMAN;KIF2C_HUMAN	Kinesin-like protein KIF2A	KIF2A;KIF2C	4	0.7020342562208137	20.8457001272649	24.230304405192857	21.6888856947018	22.4421941392423	23.0501770223502	22.2715530232207	21.0208075766974	20.9852309785196	22.1313288812221	19.8499721022835	22.3148544854891	21.7762646926938	20.7820822682345	21.1195348957888	18.2182533899434	NA	NA	20.5840538416645	NA	20.3985541665722	19.6140555318785	21.3654533103096	21.8794180491966	21.4266077365182	22.0626112295639	21.4116896285187	21.2320826656445	20.6606625804566	18.1531540543422	21.1633752811669	20.270405312205597	NA	21.0565014986291	20.8267844499122	20.3573248432327	21.2267873376872	NA	21.9680024310302	21.2968976128811	21.1763024759278	22.88180915578613	20.9939852596295	20.1631514148993	21.3308348550042
O00142	KITM_HUMAN	Thymidine kinase 2, mitochondrial	TK2	6	0.5894053131263518	21.1598888287725	18.43266064250815	19.797007905997248	19.9359212223962	NA	20.3611951400347	20.4831635489728	20.948854677563705	21.2916079256187	19.04040625045165	20.2359169210722	21.318234123703	20.1184297918823	20.7083358763767	21.3233840437163	20.78234737544505	20.9445765720363	21.1674128990642	19.88902080065355	20.435634133228795	20.1512170339967	21.276813384768552	20.8816569532133	20.151783528596653	19.10657187789095	20.1456403349726	20.81922210653135	20.910673481832596	21.068399432402	20.652390130528296	21.1577427864073	20.2534135728137	21.7675833910508	19.116169126598997	20.811474738402097	20.5847977059217	20.6764436776085	19.4642039910544	21.0265749876373	20.0197001063501	20.01696915493385	20.7901722782106	20.4198043439874	20.24088590894855
O00148	DX39A_HUMAN	ATP-dependent RNA helicase DDX39A	DDX39A	11	0.732363195062539	20.71251373163915	22.285773020376197	21.2956783110059	20.1621809934905	21.6524754916718	19.4793911760968	21.03061763246957	18.9540290783555	20.968740966692	21.2540739423176	20.04430678553055	18.57667206803685	18.30582148653115	18.651750373959253	17.7221881256967	18.0664190417763	19.1089397213364	19.611106432654353	18.3740339865179	20.9074647852226	18.7768368953289	19.00541981243895	21.894106593299725	19.2187026694875	20.3697577495031	19.620034499549497	19.272849632703704	19.475652682430503	17.894772465890203	19.356009600548603	18.871615899166848	18.2366758670478	19.568411204325106	19.9265062381205	20.17081531518965	20.222108143170377	18.82750351308835	21.3844332154098	19.693025618933497	19.484216788887725	21.1439756166565	16.83413598933615	20.959542272715204	18.5863171216009
O00148;Q13838	DX39A_HUMAN;DX39B_HUMAN	ATP-dependent RNA helicase DDX39A	DDX39A;DDX39B	24	0.45482071572838184	26.055797355164906	26.519881558896103	26.060134277517676	26.3215004378954	26.756836984274926	25.8246232874268	25.75357434478865	25.8772323121575	26.1810796190073	26.403081201179702	25.934234350292925	25.9805250269488	25.5686507920837	25.68179914597161	25.5110911330517	25.4756422343255	25.898703187338903	25.975109494797472	25.938969434048023	26.180657025727776	26.191720025448873	26.1472240603799	26.177703880372	25.8104675229565	26.02497976837715	25.98822319032915	25.7531443122914	25.659360840359	25.679728690635475	25.676484470370948	25.58630279509915	25.7317398829826	25.9117475352021	26.0770037800366	26.243567896627752	25.55930496107385	25.5907085292337	26.587960243803906	25.858521353729792	25.866854358533	26.250332062065073	25.676880982593197	26.6268523830495	26.3705825143669
O00151	PDLI1_HUMAN	PDZ and LIM domain protein 1	PDLIM1	34	0.7217623469149873	24.33674651328405	21.275524532917274	24.057669732568648	23.425509956382488	23.36915998856095	23.9998190857862	23.650664486215547	25.155818084621203	23.63979899349783	22.973480750489102	23.927829437453624	23.45835948146555	23.846464137639423	23.98753856716835	24.661550630275897	23.95830478573835	24.4587023849011	23.3031387829328	22.206741454970853	21.2687431368704	23.8358124921445	22.900487108996703	23.5882660085178	23.47299652636795	24.113094867078225	22.2882352669243	23.914122971859577	23.811968622061173	23.39994249022662	23.4895768613955	23.40370530386975	23.8032656172734	22.509028367798575	22.071949877023897	22.94513312190105	24.1478056760697	24.744792404527473	25.4801398012733	21.471877928207174	24.1397851751878	24.0105203555671	24.76437292130275	24.457854919739447	24.13213768731
O00154	BACH_HUMAN	Cytosolic acyl coenzyme A thioester hydrolase	ACOT7	28	0.761314775774891	22.0087415465743	22.218087731561475	21.1327089663859	23.6988241213805	22.97255070615995	22.031667754119425	21.8228163621685	20.703669157793477	22.8225825703347	23.0818949389357	22.2630616178206	23.34368419775415	21.35207594999789	21.578622689470674	20.81224744432405	20.40147764908865	20.317446010949077	21.2083594956453	19.883219533782825	23.69432384288305	22.086221939334703	20.8263409892119	23.282462929193947	20.859227852944827	22.46377750653565	22.5594990581684	22.620405890974148	19.97618636491947	21.5811357045638	21.9874667109476	22.606150325991926	19.81511441393135	22.1582933292003	23.30648380013635	21.644169837058925	22.411928460373503	20.57404263554452	23.890479729074706	22.062496694315925	22.67297988361685	22.3584396589249	19.9993479171064	21.5026536113104	20.649647011864353
O00154;Q6ZUV0	BACH_HUMAN	Cytosolic acyl coenzyme A thioester hydrolase	ACOT7	2	0.4466300788336373	18.282204999657203	NA	NA	20.13239690729745	18.5335127654305	NA	NA	NA	16.8021720444449	18.8096406548672	18.8787420004995	18.4076562481796	NA	NA	NA	NA	NA	NA	NA	20.510046684034705	NA	NA	19.444508926239052	NA	18.2649821743379	NA	18.553950115742	NA	16.146863522872	NA	NA	NA	18.015468545748902	18.87598428888915	NA	18.341565735456705	NA	19.3747375787407	16.9607809509727	NA	NA	NA	NA	NA
O00159	MYO1C_HUMAN	Unconventional myosin-Ic	MYO1C	103	0.7222282257466115	24.186484188790224	23.0502532707702	24.110653878576777	23.879236183615003	24.449462495398876	24.5927287266543	24.859619773261503	25.669413084941525	24.7331839208693	23.3731321687221	25.125682287596295	24.2026078274137	24.60206233953536	23.3288887523225	25.641392239442535	24.6419801377822	24.82451045093665	24.150216792453943	25.410929682432197	24.2365602417552	24.810605637772248	24.209660983558848	23.49920895606913	24.91706611304769	23.7532830701879	24.994035210428237	24.282900185881	25.441733576836096	24.811525677068907	25.7346768158899	24.9411156212661	25.1781837422045	24.9263097633942	23.814150916405204	24.4509905507999	24.6158185533628	24.818775327988952	23.293397384114975	24.9469768461887	25.10288591771065	23.918552994578953	24.5087447494215	24.90807076170901	24.805656037141475
O00160	MYO1F_HUMAN	Unconventional myosin-If	MYO1F	43	0.633811157546158	20.902228513171	20.242125085254997	20.9873223463514	19.9015153900279	22.166548559449048	20.6088439702227	21.3817808223832	19.965678746674747	18.5700598654292	21.3840212308274	21.13211674474715	21.150716087869448	21.260222350915647	21.465197596178974	19.894740317707296	20.46984918145455	21.1152975430668	20.7861297521429	20.4177562580342	20.43311420113	20.341572529617	21.6225906906765	20.821276078757	21.238999905583547	21.65175969607305	20.0623935547401	21.098310296508902	20.570158935700853	20.39400030416315	21.6373415130397	20.4485896076875	20.252391481333	20.584551868429948	21.974708102759173	19.817620863807953	21.8819591465301	20.352292818790247	20.7399013104094	22.285045330504826	21.246579299920803	20.961082361094658	17.8947429361149	19.370869555805548	20.377887001705048
O00160;Q12965	MYO1E_HUMAN;MYO1F_HUMAN	Unconventional myosin-If	MYO1E;MYO1F	7	0.5925180418266116	22.039018428764894	19.46834792646655	21.7641539697303	21.4531387515954	20.689790232762448	21.74801231042915	21.4215350672568	20.43737618697	20.2727678817225	21.51859993575965	22.269331121605852	21.8649672186408	22.202465210400295	21.58639589800245	20.9470820825989	21.2789336680692	21.1234609067923	20.8480592021754	20.232776195689	20.8202755584023	20.8460807143728	21.7337726368013	20.293662384853803	21.7806692022733	21.54898677609705	21.5512193821249	21.5459933076892	21.2008282372445	21.5180246478908	21.5923653218871	20.11806351947388	20.9133353640325	20.9894877129821	21.439725044613652	20.2859555467656	21.922383480095448	20.72228521801675	21.300817728128	22.26263789226975	20.7828787319529	22.0101534962248	19.441837061881948	20.664774309594694	19.946225298555
O00161	SNP23_HUMAN	Synaptosomal-associated protein 23	SNAP23	6	0.5447126061765971	18.953702929123676	16.5802892922776	19.62963642261788	19.35854108622027	18.7641246534958	19.780566159431675	18.974469837967327	19.32649444238995	19.7755488715478	20.016274863361	19.7544990614104	17.48198877549605	20.420674372521425	19.751189313052073	20.119985831386224	19.670286822564773	20.188161453399452	18.32584527333095	18.5595696445271	16.129935780169674	17.870276926644774	19.35588140620835	19.686526367418523	21.2873158390576	20.27836948610055	19.162351161124953	19.330850456629676	19.0000835610965	20.60918939767545	16.77892963101035	19.2719981061811	18.337719001054403	18.259729341422325	18.241920684170573	17.30674900740225	19.501837927947427	19.396400379237846	18.925824377695857	19.2527759262989	18.9961973190808	18.67748087054415	19.32678300041765	17.348988142532427	NA
O00165	HAX1_HUMAN	HCLS1-associated protein X-1	HAX1	8	0.5241056107622957	19.5285767413513	20.0248956456032	20.6569632887752	19.42938243593345	21.3954835858804	20.44351855387425	18.1764536240688	19.36455884399095	19.884831735363825	20.36141377695465	20.72639096010205	18.2065678425267	21.0393497883544	20.265656272765476	15.941608672435098	17.6486666366701	18.00654429118995	19.001789093206927	19.0576213428838	21.60823291238087	17.493234176669503	20.45977147283725	21.0096698724387	19.3834135855756	20.686030155583826	19.6822167363938	19.35641175450152	17.922980331107	18.53219274322445	16.9773383480047	19.30837452954285	19.244651591575124	17.967408277137203	19.752473253942203	19.995749233245377	19.37723005960715	18.059486498413897	18.8124777434756	19.096740560885003	19.208071392201	18.85748510259015	19.426046481675296	20.333386719105	19.544058901518547
O00170	AIP_HUMAN	AH receptor-interacting protein	AIP	22	0.5779269282834089	22.87993453254088	24.707055477607177	24.543147618687183	24.2487142316362	23.658399525999847	23.735567631724248	24.047510461444094	23.833210145374252	24.7148509472554	25.665562061672247	23.43124354264455	23.678466624879498	23.4615832890948	23.92614058281215	23.4456571923358	23.30592164254805	23.6518969529741	23.301715618735003	23.447804148189	24.4313546359203	23.340766968312153	23.46249271884502	23.824893487767	22.589145239019302	23.40285935579875	23.4788692625532	23.71205829744845	23.7124585252388	23.1687917139469	23.7296208952248	23.37348100108295	23.1510431406318	22.8643724100003	23.332654132185375	24.108851880020197	24.04132129509068	22.53877236567665	23.2381356610428	23.36791635012466	23.77314357627713	23.31068060727635	23.4984523128836	23.094510270178752	21.2528253019978
O00178	GTPB1_HUMAN	GTP-binding protein 1	GTPBP1	27	0.5306561290175158	21.190773733659658	20.3306331640094	20.16575226567636	20.13345848763725	20.4628046732316	20.21801658757865	19.93906505833425	18.3634836116083	18.4468060893094	19.939676012327975	19.5342862112866	20.614564966232003	19.9510829482112	19.3954977762186	19.9201267931902	20.068155426656727	19.7922734646438	20.04772125755185	20.046706541529147	19.04521239651425	20.7641216864901	19.800850748705873	19.942341401917048	18.07949036218925	20.988328044609226	20.389141559288	20.038333299287125	20.2000215262933	20.050921671974997	20.414550884141576	19.4369575571966	20.1216441073638	19.9713621321226	20.8252098004943	19.8058252633508	20.693518476601795	20.0376519948255	20.289145368598703	19.7662538589492	19.1979739207637	20.989908529511297	19.95251913619255	19.9733285432915	20.6422112036903
O00182	LEG9_HUMAN	Galectin-9	LGALS9	10	0.6833814756015333	20.23175076757265	22.26993819916865	18.2468643422197	18.9682427595674	21.8157446701496	19.6015748039449	20.167763399138927	16.204559344046	18.19158333736315	20.7198262509937	20.805182173018046	20.70241519648775	19.2872988861837	21.4034819299566	19.94720854807625	18.6269628434332	20.3801218730678	19.870433759817352	19.180856243693658	19.7252959365848	18.0110737311215	20.728806158562328	19.2120578909336	19.4058937757402	21.27586923341033	20.42054139338405	21.006907009208696	20.735555881968303	20.2507099933644	20.227005882419704	20.21141380727375	19.88512823360455	19.59764461180395	21.039129050677975	20.1886685160779	19.916782084282602	19.4462812328672	20.039293663619453	20.728498720477376	19.91457854680275	20.695417912932623	16.797099056138876	16.582131462823575	19.20612550918955
O00182;Q3B8N2;Q6DKI2	LEG9C_HUMAN;LEG9_HUMAN	Galectin-9	LGALS9;LGALS9C	3	0.6028715262803509	23.6568009443252	25.4743539933422	22.13472931949635	22.959059932437903	25.35523050660525	23.892115182800246	23.24840700569635	21.69175262991515	21.7664533944089	24.2403177629269	24.2989354948676	23.9951801587977	21.9992468939097	24.2532421774864	22.407282107614797	22.043345707621597	23.2373776916639	22.6742367565272	22.56619711556625	23.247102262404297	22.7903735885289	23.57416870153185	23.3579277000788	23.340765493078106	25.0674883506517	23.7012923105125	24.253584091192003	23.4396842263535	23.2639592792828	23.6281401082627	23.0796078086294	22.7442851355542	22.6075445012075	24.3388500381666	23.4578054085568	23.0878099251725	22.605205877191494	23.034258654188896	24.1896755257201	22.849544751934452	23.8113287527487	20.37297239162395	21.918440791959352	22.296875234669105
O00186	STXB3_HUMAN	Syntaxin-binding protein 3	STXBP3	18	0.5634581692486571	20.8377631481651	22.597887936208306	21.5837113665174	21.221255917445127	22.1980837901301	22.0679630635292	21.50284765057345	20.84158334445148	20.4434305191227	21.68213348993436	21.69842629678645	21.333375541377325	21.5405544657712	21.850298561670694	21.7858469532871	21.3057924984214	21.5792470411782	21.45921509091015	21.6440432214182	22.487054086809295	22.121756405000948	22.637287325003506	22.7644468712131	22.75497091254445	21.71206219208	21.992318784020597	21.28907532571645	21.030843175770897	21.245874934850796	22.29188227466955	21.78598077653615	21.7132726904875	21.82528945208355	22.500223566842	22.1639282309802	21.6208705466764	21.626950347617523	20.5473199756997	22.334119089813075	21.4764818767936	21.47079977898635	21.5090563484266	22.42829706495965	22.331548198216073
O00189	AP4M1_HUMAN	AP-4 complex subunit mu-1	AP4M1	6	0.45771932757322714	16.72738892938235	16.18717925923185	15.5725130739136	17.2108346421275	NA	17.382394477926802	17.1222912780817	NA	16.0320003748969	16.8154598771067	16.621516427630198	16.4219059012626	15.532246152730847	17.3369119669198	14.5518940925275	16.3796854557361	16.86576748829195	17.448029183447552	16.7065707877024	17.2331226515592	16.641809080104103	17.1036895416805	17.2767305195399	17.175884581656703	17.772706217957	15.9520067609209	16.20972325345835	16.6344999601847	16.9463073970043	16.5146906844912	16.34628518613225	16.7805954767065	18.00030768898435	15.7608583847638	17.5209780683869	16.8031843423439	16.3224733023432	16.6916395443652	17.435474482147796	16.474078094019298	17.0415699457678	16.495187886389253	16.904152632069	NA
O00192	ARVC_HUMAN	Armadillo repeat protein deleted in velo-cardio-facial syndrome	ARVCF	19	0.7250343936098246	17.35822091732895	16.9278713052851	20.134109478940022	19.187540878455724	NA	19.46027907739715	19.86213805623905	19.674136589843375	18.2944177200461	19.82261329912685	18.57101619406193	19.15649864657345	20.592831545180225	16.75629501244995	20.367249687574624	19.8885569102831	19.80041912016275	19.1794621510422	19.97262027067115	21.217823901254647	21.31161605598765	18.22846237696495	18.148987926098	21.2013079613078	19.6615793707903	18.2005768402848	20.3172341998878	17.386743170487016	19.5949322254242	19.7463110436253	19.436096127399	19.87857782911145	19.4337388830089	19.2381426513129	19.2715513992604	17.12203353627585	19.81615256484875	20.248421351826003	19.3695650095604	19.1177603383866	18.853493147180924	17.65135760684315	19.120730248668103	NA
O00194	RB27B_HUMAN	Ras-related protein Rab-27B	RAB27B	19	0.7419199547832299	20.1163379152294	19.366544830258	NA	NA	NA	21.553856404769803	20.69586318216145	21.512399513401903	21.298768821541728	20.525562609842503	21.54292435879965	22.2979482554639	20.624408538553094	21.606038186298903	21.8026044228873	21.26846073710845	21.12665567021915	21.1399535731863	21.066000935066704	21.96308594483285	21.9447420914372	21.9830061960459	20.3911899703081	22.233930359175503	20.807144712229803	21.076544004213197	21.649149811064504	23.206264391088677	20.1320901458434	20.7816096228605	21.9708501544974	21.7230341186884	22.209864542220203	20.8354413941326	21.462679906765903	NA	21.4910179559537	18.3414717330761	23.61199593299503	19.7841885977018	NA	23.206504286662252	21.0101904916478	23.85675283162695
O00194;P51159	RB27A_HUMAN;RB27B_HUMAN	Ras-related protein Rab-27B	RAB27A;RAB27B	2	0.4311743987923608	20.4469849729748	19.5451213886619	18.9066683924023	17.5409529469313	21.0571826854164	20.1673531213026	20.72588650295605	20.8019813866234	21.375255396094246	20.560033180515447	22.0604864573671	21.8646182372978	19.9623739413286	21.73610296757125	21.8050309003208	21.51637448443685	20.99044904515985	21.1000866468383	21.370549361257098	20.984945986197097	21.4563920753541	20.4278892827382	19.76572743781745	22.323261852099648	20.479932360343952	22.54216687649645	21.202247916276697	23.1029900278465	20.77385657890875	20.97195005364175	21.806465945424694	21.6065599466498	21.969624423084	21.387621508383848	21.513141239107448	18.23842845658265	21.5638891790961	20.7962758628012	23.355185574137305	20.4225919312235	18.8412157761365	22.99301802031605	21.73352888337645	24.248937839058897
O00203	AP3B1_HUMAN	AP-3 complex subunit beta-1	AP3B1	11	0.6255386801732055	19.6293342292987	20.5814083427901	19.4825498785514	20.2343232195477	NA	21.55464442141955	19.380798663753975	18.6870521702419	21.675496182321723	20.6898980305845	NA	17.721038808713097	20.483001453899348	19.17556230474805	19.913454235036475	18.8382193023845	19.4958199302922	19.6986146213581	19.821591820477	19.894486477791375	NA	22.278020137042	20.5776320465977	19.19383511688315	19.9812896579163	21.418821827951827	19.58064214079695	18.9873697810684	19.939683593363657	19.64181873131295	19.460564401384	17.475225416213497	19.0139841285628	16.5964801150875	19.06953357730555	19.542662391610076	17.4424522306416	20.95202820552315	20.97969795438925	20.207046807221925	18.468305167726548	19.48671853108	19.16235225713	NA
O00204	ST2B1_HUMAN	Sulfotransferase family cytosolic 2B member 1	SULT2B1	18	0.7580194115133886	18.031494467508047	NA	NA	NA	NA	19.207377025286476	18.2458831460413	NA	20.3726086872455	16.85487395537365	17.662312380627	18.44404731072833	20.394469869699172	20.28441892730317	15.3196230293799	NA	15.742445854449	18.818551092779927	18.649102549137258	NA	18.5374627056395	NA	19.9527681046361	18.532068515990098	19.704212611633427	NA	19.485149459592694	18.1122714277924	17.8404483888854	18.76941312139595	18.19088532099095	16.93442951390235	19.139195524317124	18.786404332765706	18.9771793853558	17.713809194655198	17.9850396553235	19.5368236539037	22.17988073443675	16.8932342705864	16.9013888497525	20.26754594747	21.51699225412885	NA
O00212	RHOD_HUMAN	Rho-related GTP-binding protein RhoD	RHOD	5	0.7279842707675465	17.6643263029912	NA	NA	17.5266919961993	NA	NA	NA	NA	17.847523814003	19.1759628560198	NA	NA	19.380905705181497	16.978171708014976	17.1016568885149	16.7269959967856	16.2023157683658	16.8028937891947	NA	NA	NA	16.8450753537559	18.2021917712867	NA	NA	NA	19.56168724873	17.8260525992491	17.2661012102595	16.8584483138276	18.047394823823	17.3280984247774	NA	17.9259710569051	16.4074912595981	17.934821495182952	17.7553365355429	19.1187256983404	18.3989149814698	16.4788513119675	NA	18.3873747102921	19.47189758768195	NA
O00213	APBB1_HUMAN	Amyloid-beta A4 precursor protein-binding family B member 1	APBB1	2	0.4372661367046557	18.60065122406635	NA	17.7665422499751	18.8621981629492	19.2353718016705	19.4595127768309	19.37523211230195	18.86660497834535	NA	17.99748935185915	18.649886913305153	18.1034129663186	NA	17.0363395742717	18.54112064881725	18.1858156927762	18.28606306494845	19.09632510723015	16.3385311406938	18.3296344259294	18.5386039548714	17.635050784132254	NA	18.1473433116229	NA	17.5172873035867	18.1118576224268	19.28509186952145	17.16433210176215	19.3857732507925	18.261806828669652	19.0519077912672	17.968190066749152	17.3851897351632	17.0762126865218	18.725310287471903	18.478397584528004	17.7525963249401	17.1005559956391	18.5929541160501	18.224459464890852	19.0209355383318	18.5746956433964	19.0247595556868
O00214	LEG8_HUMAN	Galectin-8	LGALS8	10	0.6210948645723398	19.3399888640842	19.02240946663845	17.513394364724498	16.2767986383675	18.14477610523365	18.491856561671447	18.6292605617123	18.31682893652595	16.4180895230806	17.947081055767647	17.583325155622447	19.0325807004936	18.35710095251555	18.29234732397745	19.0635520868058	19.23299733482495	19.0631216788596	19.3675333688911	18.5967982356661	18.5448841184268	19.10987953432575	19.158528885505	18.2550503268264	19.4136143671265	19.185874914498996	19.527686179532353	19.997471706748797	19.8400651343906	19.683332534259694	19.1208552561942	18.656224997956	19.415563832914295	18.95615791280728	17.7630576238218	17.2611648323719	17.354050136481803	19.8069103815252	19.81400232408585	18.6029431859677	18.7332205105241	17.323384638316497	19.5242647979597	17.597084693519548	19.8751131122883
O00217	NDUS8_HUMAN	NADH dehydrogenase [ubiquinone] iron-sulfur protein 8, mitochondrial	NDUFS8	10	0.4767442871914035	21.0362647507852	20.3811013377619	20.65201728024835	20.82190076433795	20.364121837925772	20.441166034657	20.9964770139574	20.16184283181325	21.1879641093779	20.35107120764815	20.735591462060626	20.788318929205076	20.45698541555735	21.589466748798003	20.10485070059715	21.13779120053895	21.2254773965984	21.0926436672784	20.976149600945753	22.3111017156987	20.4185723474398	20.1876755199204	21.030711982797175	17.9303118303199	20.5675372974425	20.91256281475115	20.35545913720205	20.927947834938703	20.1237528120519	20.8558643696262	20.95788017251475	21.1095225296697	21.3621069742286	20.4977937657781	21.4961556084675	20.3384275227148	20.937172091981353	20.63551879964379	20.6717643776329	20.9008898770719	21.07269688486875	20.92269577256835	20.32326584596435	19.787507313711306
O00221	IKBE_HUMAN	NF-kappa-B inhibitor epsilon	NFKBIE	6	0.6359427569785598	17.4446621094322	19.175164306775	18.8272053706201	18.207270522258852	18.24918824217395	14.709289799942098	18.0231733902226	17.96469901411825	17.4559572657936	17.5268529886602	19.0717105153607	18.449242879435506	17.375568745057098	19.3236145398698	17.3044604758475	18.05780680036725	18.4558416404669	16.98381604136845	16.92272449972615	17.670265309726297	17.9310542766042	18.323415625619504	17.9267637781924	17.1955109613435	18.143542559551648	18.2317575681046	18.17582030901955	18.4541571530742	18.16885371915225	19.16617237076105	18.8156200140398	18.519702992847694	18.5530662533309	18.0953123997742	18.761463137879396	17.43785480107065	17.96036835576365	18.1568697873534	18.88532663457065	17.29460504720715	19.4021856774002	17.3181928371177	17.8838648839739	18.2044470173928
O00231	PSD11_HUMAN	26S proteasome non-ATPase regulatory subunit 11	PSMD11	35	0.41881046638475744	23.505434995439025	24.1192944477526	24.02444429096608	24.1369235927498	24.22239540070435	23.6458274890256	23.52116172576607	23.67438433740525	23.7862631267464	23.7072789299131	23.808471438375	23.28015751496595	23.3734639815836	23.9659516956417	23.5553933289226	23.3746898011648	23.2199423335654	23.3352933267842	23.398812291829003	23.4808855290653	23.4884648570262	23.23998582421195	23.5729139360284	23.585961631373277	23.6554967381559	23.71863775736793	23.47641659169195	23.421079403491554	23.316810516661164	23.442649580303772	23.261419208699003	23.3439801694895	23.8470850213272	23.4531945549924	24.00579684799565	23.545512464459694	23.466785342807697	23.925234602041325	23.3934608489775	23.560276529384097	23.8074162520291	23.3458266465184	23.528247012800225	23.9140479230577
O00232	PSD12_HUMAN	26S proteasome non-ATPase regulatory subunit 12	PSMD12	32	0.36201879429965744	22.936782691835003	22.9606878763845	21.9408348654304	22.8219828846642	23.1250994213094	22.6801345593257	22.177914568460103	22.2134731015996	22.22065459146665	22.2157760222983	22.545596646082306	21.5605615847018	22.429826569611325	22.73884879961393	22.0896336300916	22.3763287448836	22.4469134168468	22.4014564994309	22.4154141781102	22.54874058038245	22.33172700844961	22.448670558380403	21.9892462346181	22.4230461862388	22.803303484335306	22.7212017947856	22.3759784003391	22.396082715819706	22.4990097698618	21.8073298205916	22.63986924787997	22.1803374209548	23.0184347154054	22.58213287361015	22.998640869996375	22.46756675059875	22.242281807221	22.69551537927365	22.531358654021147	22.7878586824553	22.9247960689259	22.586723671558488	22.855021833765505	22.22079972638215
O00241	SIRB1_HUMAN	Signal-regulatory protein beta-1	SIRPB1	2	0.4859162833781987	18.4695111852994	NA	NA	16.5457061639916	NA	NA	NA	NA	NA	NA	NA	NA	18.1160577218063	17.0517001551113	16.8627517686952	NA	NA	16.1829547606012	17.4051138762774	17.7222999726001	16.4972493533043	NA	NA	NA	NA	NA	17.9337148594267	NA	16.5523322978369	18.9367117830933	NA	18.7111803287432	17.5472483900455	16.7586884130163	16.7640172364483	18.3751009136134	16.8067019837683	19.2846576322191	19.0866142110758	16.9392623027441	15.636185689957	NA	NA	NA
O00244	ATOX1_HUMAN	Copper transport protein ATOX1	ATOX1	4	0.7205820573783401	19.2494720258371	13.9035512063098	15.0885708510701	14.7046254710267	14.8004068597179	18.5030889465239	18.8712964514446	20.0210689256048	18.4362296803221	18.5435776020975	18.7993423313777	17.7456830151923	19.007902270222	18.833826337706	18.624586016571	18.1949797767774	18.7776588154849	19.2678135614027	18.9462611574635	17.3637680469304	18.5172027084031	18.6136000331844	18.6851863453643	20.3037069229064	19.4074061531418	15.4027606097774	17.4908122700583	19.4537700627087	19.5741455882313	18.9067256531043	17.9989797439669	19.0600953987509	19.2781464049206	15.7746923335908	19.5472053089055	18.6094507447173	19.0811677120317	17.8299853126367	17.8728273386902	18.9800228425024	19.0794541351698	20.3785169528469	18.7374579947684	19.1226874462834
O00255	MEN1_HUMAN	Menin	MEN1	4	0.488390965599854	18.06735415447765	20.14813925296845	18.7616062813171	18.431328002144	18.6175167269901	18.456431702103423	18.59505920520685	NA	18.6174977512377	18.5146383296371	18.8510975101139	19.668872275709543	NA	15.782256088137547	18.292509139548	18.6432298676919	17.462778100181	18.3852945516058	18.092492171204903	20.064612765249127	20.44166813793555	17.921639977737826	19.266293200516472	17.9423810970494	18.981912757801	19.541843930732178	NA	NA	NA	18.6112308666825	17.904868699412802	16.92279270819695	17.6586783722674	18.0916688854015	18.786478033348224	17.634874214507725	16.217663864814	18.3818225043294	18.117263893059626	18.84782958661902	18.8426243307443	NA	18.4191129975987	18.7920618444005
O00257	CBX4_HUMAN	E3 SUMO-protein ligase CBX4	CBX4	8	0.6350172902984182	17.4451029769765	18.665521971052694	18.957689168734603	19.01962188547525	NA	16.8580767609632	17.2744072917425	16.3435786295855	20.14807599764985	18.2251846934909	18.332653319335897	17.032439880240798	17.0038039278058	18.209012975906298	15.9890087254831	17.961667595113248	17.2427380680295	18.94546624136445	17.8260553013544	20.373043638950897	18.53072176347345	18.29652682009	18.13720891426805	17.5011594393985	18.7885899231028	18.0012951143747	17.76316783226215	17.67551201675995	17.879384641140398	17.662241779995703	17.8982344955291	18.376490605881997	18.5732774338127	18.8436352527981	19.1917599652722	16.4211117325329	18.43690556535465	17.5955278181236	17.3828498212615	17.60537558468185	17.28676734677225	16.013983759660547	17.351666254990647	18.2368485354838
O00258	WRB_HUMAN	Tail-anchored protein insertion receptor WRB	WRB	2	0.43542557212125266	15.9723622883272	NA	NA	NA	NA	NA	NA	NA	15.8632443231062	15.6540986510719	NA	NA	16.716405427551	16.8903978184639	15.8575908866507	15.471554378112003	15.34200951994725	16.6755772599159	NA	15.5206565988422	NA	16.6490861737128	16.91075047579065	NA	15.8412188695739	NA	NA	NA	15.733851101953253	NA	14.3462330597308	15.13846034586475	15.2018005325898	NA	NA	NA	15.3912840990261	15.0938204759357	16.125447184546502	NA	NA	15.9325152503121	NA	NA
O00264	PGRC1_HUMAN	Membrane-associated progesterone receptor component 1	PGRMC1	14	0.720943674894824	25.3983953419833	25.7129006498474	27.3087622479	26.4836218696588	25.8480418817489	25.8501640989165	26.13599068681065	25.98208660671135	24.084806607392952	25.1532828379504	25.849426732168048	25.3450764961259	26.9235370990247	25.674197097167298	26.1698205865189	25.671263518940748	25.7405484548715	25.4639232406951	25.4715566221522	26.52800166074235	26.29727370945305	24.873964416544197	25.3672478208901	24.8096497465968	25.3227951716158	24.914843026147302	25.6049028449971	25.994233222159195	26.285462043988403	25.30898837631635	25.502063989852505	25.407178750391	24.7014562202404	25.453265571219	25.4418439312725	24.904360988660947	26.0668578351745	25.9225161075527	24.221559113117152	25.601135046456513	26.7107935711879	26.864171024258503	26.94736991853585	25.642268283822197
O00267	SPT5H_HUMAN	Transcription elongation factor SPT5	SUPT5H	26	0.6451621469192601	20.5603448112307	20.8535737594621	20.74749799770165	19.391732503929497	18.2773102126108	18.35843799104645	18.8917551224895	17.0296215654963	20.163610653885684	20.099774582322095	15.9020162628383	19.2106928858255	18.784277913310373	18.7024073410457	19.412628702077647	19.3723518294441	19.3988292504475	18.0274996762203	18.2972040634506	17.8490288622736	18.26698334245235	18.8549843917857	19.404187495060604	NA	19.3770191426204	18.1915701049337	19.5354804879709	17.6786807349197	19.3620346337692	16.781434925358504	18.964556850458525	18.4829973794875	18.98287096750215	17.2518500024023	17.2361455935519	18.1107401348678	18.797177770240403	20.9903183294007	18.857506091982223	19.04429317269025	19.5351409395434	17.945415319524002	NA	NA
O00268	TAF4_HUMAN	Transcription initiation factor TFIID subunit 4	TAF4	9	0.5410701280964864	18.0066747789389	18.788509802802928	19.152825787517827	19.6187042856749	NA	18.360282260122972	19.73249735563255	18.89343855486085	20.266481578359176	19.7620500998403	NA	18.5032065167941	18.64449140893195	19.21154368172855	19.0413409389287	18.691089373938	19.1737536585404	19.0385716112573	18.765718169607247	18.9309739694759	18.7729110884046	18.0240552394591	18.96366675289055	19.520417020463775	19.315648338922703	17.7204412720992	19.07921083248845	18.670685375844275	17.2839189949964	17.905910516427625	18.760852956050503	18.5872366565847	19.582934990951976	19.031157484917877	19.52008731456753	18.63546572559625	18.606685449689277	18.8845882288212	19.20187256810805	19.60286962436115	18.5377346829358	18.70096565119688	20.656490225560148	17.39735268437525
O00273	DFFA_HUMAN	DNA fragmentation factor subunit alpha	DFFA	17	0.572397820718965	20.334604600776775	20.6800086128479	21.2846091072888	21.577928259032905	20.9408443421322	21.432556198261775	20.9717925259596	21.75064193395325	21.721060829171275	21.926527395672306	20.89939224356165	21.11581834575145	20.7210559006341	21.033213192228352	21.97137708510765	21.0224722808357	21.2467555089876	22.0120207704799	21.4119124270122	21.2461101251262	21.669071584884048	20.4357303823823	20.3504290668345	19.98384991900835	21.0163893815559	21.566877251760097	19.952715973961	21.1651996286895	20.77334259615315	21.342793060204748	20.92299807197045	21.499623653029072	21.4099529942725	20.95735601352655	21.64906268517055	21.186962446055	21.6716293341509	21.798718477085373	20.7249875380294	21.8308564673464	21.1256928088137	20.536718076910898	22.0629178609095	21.12775300122245
O00291	HIP1_HUMAN	Huntingtin-interacting protein 1	HIP1	27	0.5313439821386414	21.16139701221065	21.847051061891403	21.636725118064952	21.545080803528297	NA	21.1645067303406	21.614724905075448	21.838783243631298	21.18583570198485	21.2539313316367	21.8188015839193	21.96324272580025	20.3387817681986	21.62741119107805	21.5904586694583	22.2878630532661	21.41999694011505	21.4869967168501	21.3573837466569	22.3801338615574	20.899353729583403	22.4208380260222	21.970276068384695	21.4714101604497	21.1971726731797	21.80590975459775	22.746911641502297	21.6479813700634	21.705816140583153	21.70338332169445	21.7698211374341	21.89373438225225	22.262814344122543	21.689526349997372	21.49886025915685	21.2155414523859	22.3005289359618	21.18962143252615	22.668918516625553	22.4205206346017	20.950453877926297	21.6559137996717	22.106692458409803	21.2126299238688
O00292;O75610	LFTY1_HUMAN;LFTY2_HUMAN	Left-right determination factor 2	LEFTY1;LEFTY2	6	0.7572348970285052	NA	NA	NA	21.6890032537259	NA	NA	NA	NA	NA	NA	NA	NA	NA	NA	NA	NA	NA	NA	NA	NA	NA	NA	NA	NA	NA	NA	NA	NA	NA	NA	NA	NA	NA	NA	NA	NA	NA	19.546021837345	NA	NA	NA	NA	NA	NA
O00299	CLIC1_HUMAN	Chloride intracellular channel protein 1	CLIC1	25	0.5330399091730207	27.4626852665357	26.762669107702713	27.6025469736005	27.1199451786628	27.7190536939324	27.46441569762225	27.4839467526243	26.9169331010603	27.2902128016554	27.085232137491353	27.3027035042736	27.2873772823787	26.9197705253641	27.5989340470625	27.0549427575435	26.9150214022431	27.00524632712385	27.026854399110075	26.8607109440346	26.9756724767661	27.260537071883803	27.396285044817603	27.238311648518625	27.16068027268055	27.42922615258435	27.777273710998372	27.07407379429813	27.1905634964504	27.073801624356552	26.698260577026048	26.91979975347305	27.018742420871448	27.38586808029745	27.0589792896393	26.636388060189	27.07017573959605	26.8685703040998	27.5145670469983	27.035634651493673	27.030912071462826	27.400592496888	27.31408215539875	27.816271645382123	27.603420722169304
O00303	EIF3F_HUMAN	Eukaryotic translation initiation factor 3 subunit F	EIF3F	23	0.3999400511396851	23.969996028222177	24.87127122016085	24.297096640652075	24.0670181738336	24.24430744170065	24.153877146382698	23.7340492770823	24.24182218579792	24.059636630907235	24.329875659764824	24.47401131483315	24.14225207882545	23.70921391816225	23.927366081747948	23.801637587992676	23.84719372267245	23.848687135053737	23.300777791982973	23.776244989051012	23.68951269684345	23.8459594515567	23.752802491424923	24.0099052766715	23.804459452156472	24.076099977537776	24.220633068616294	23.957099555427675	23.703504104031552	23.72712624607105	23.70279963331825	23.662859458049653	23.85580777530265	23.98977776744547	24.360312327149863	23.847310868114675	24.19525798628255	23.8572105912909	24.098915130105553	24.15251597623064	24.314511241335897	24.574646702564053	23.6581453892932	24.3666788938762	24.163271851300273
O00308	WWP2_HUMAN	NEDD4-like E3 ubiquitin-protein ligase WWP2	WWP2	8	0.6733483053373205	19.4921000639896	19.5852272547501	18.57008808160115	17.775302157847502	19.3359596267603	19.8575778103316	19.0932073909363	16.6636364645973	19.26908351837135	19.98154520739485	18.090733760477494	18.759504642428706	18.78172335484065	16.6428365980953	18.4330433817743	16.6958847953076	17.9145902276933	17.871499752777396	17.7367024526816	20.0813268387994	19.31325562008945	18.429533290550452	18.3406536261052	19.9216015603732	19.683056141285547	18.7595799448672	18.5476791371186	17.2611829617764	NA	18.4728957212083	18.3953165608308	17.9202635763858	19.884466639609947	17.327337402217598	19.1523389935605	18.70925133847875	NA	18.0989066104466	19.29124997818575	17.450095036413153	19.0027694485746	16.4482576059212	18.7627065559324	18.505402882664495
O00329	PK3CD_HUMAN	Phosphatidylinositol 4,5-bisphosphate 3-kinase catalytic subunit delta isoform	PIK3CD	13	0.6402905450295706	18.1070939786377	19.08475498634685	17.017862554219576	17.9717453529255	19.08125994426235	18.549854327838176	18.717653077061648	17.816034025377277	17.3528341849884	18.390996493561197	NA	17.75100438694975	17.700405255455326	18.062964343910323	20.1434726711309	19.2654668967884	17.88183358548183	18.6563466929913	18.98215142185	18.01883414940393	18.2066323913404	18.55410861287355	16.3575570429551	19.1417499415112	18.661171754326723	15.129291085240803	18.4863137628426	18.2086695670525	18.5776087495662	18.9646644058414	17.634462446383726	17.5569223128896	17.27570786826175	18.20810559709333	17.288531249187276	18.445269484978404	17.603628674984627	16.483435491208297	18.77261766471025	17.4701346436554	17.985297088929997	18.219562462924777	NA	20.4048909014465
O00330	ODPX_HUMAN	Pyruvate dehydrogenase protein X component, mitochondrial	PDHX	22	0.6121922908540249	19.4633536825051	21.250252510924906	20.8476378610331	20.95235293236255	20.562848357191676	19.5191459739168	19.5644095903156	20.4488409320218	19.959446665027	19.9118922699598	19.612964271022857	18.9333675502097	19.43513929318195	20.3605953117024	19.6519368001685	18.89560654308207	19.20067895393	19.28736831648725	20.276125110365648	22.0012307716541	19.5635762946356	20.08308101290995	20.9937730938114	19.455926044171846	19.094781551321397	19.8505780161644	19.465958356674097	19.53615074369795	19.6802147044738	19.756924269992695	20.21271685757552	19.515353234345625	20.1508308972619	21.0078364116127	20.323327708572997	20.26142178156845	19.3782267866574	20.0762636844378	20.72934838079756	20.23264364451797	19.46005591727765	19.467717711838553	20.307218311171496	20.0551102782535
O00338	ST1C2_HUMAN	Sulfotransferase 1C2	SULT1C2	26	0.9223094413462674	NA	NA	NA	NA	NA	NA	19.0590651271004	NA	NA	18.052995770866776	NA	NA	NA	NA	NA	NA	NA	NA	NA	18.457658478004824	NA	NA	NA	NA	NA	18.1793000495845	17.1715075095001	NA	NA	NA	NA	NA	NA	NA	NA	17.7137506140798	NA	NA	NA	NA	NA	NA	NA	16.9700901815572
O00339	MATN2_HUMAN	Matrilin-2	MATN2	27	0.8273556147796137	20.410703297642897	23.0929019623006	17.8311129583973	23.982115965181375	21.98931808801755	22.089657378254294	21.372670502919675	18.700852956059475	19.3677932824937	19.0512231630774	20.616387985433025	19.038445026513628	17.9921069954311	NA	23.2412263687548	18.924550935095574	21.860644988108653	20.196913175065873	20.470254793455048	18.406470095912525	24.124398370759177	19.8585846297564	18.56355104297195	20.721123847762	18.43106371809	NA	21.78081753835	20.6793012142971	19.1980803320601	22.8139907349062	19.58196612860355	20.525599033336775	18.9646551651015	18.22867854386855	19.5876960931776	18.4301706858626	19.8349735069684	18.308537923845822	19.651644371472397	19.80527364620945	21.061208931648	17.109262165890424	NA	22.16744950560425
O00391	QSOX1_HUMAN	Sulfhydryl oxidase 1	QSOX1	42	0.764072326006349	22.21058824293305	22.00145051828867	21.8766827288311	21.72941468797545	22.597089626020527	22.987809306260573	22.6020335731521	22.2614152057086	22.28862345769885	21.36662026795975	24.140238691078824	23.818731882177676	21.97507325456635	23.207529012120705	23.098940432026623	23.192847929917175	22.177778937287748	23.0805874792004	22.3494930913306	22.25428793613183	22.520956575756948	21.2657647084526	22.50419495343587	23.5207030990706	22.1559841554588	24.0201125545795	24.8191878814754	24.507931496150327	22.58753475980135	22.333897288712272	23.029140498863452	22.71867271180485	24.187652323327672	20.519423501579	22.5217666951821	23.2996420271402	22.13382417119945	22.21762906582542	22.155794077417134	22.661966991460975	22.732635417753052	23.7045070782076	23.8270215970891	22.8009932592206
O00399	DCTN6_HUMAN	Dynactin subunit 6	DCTN6	3	0.39588532700726825	19.22844403264255	19.2897433742185	17.745417635232702	18.567966609957153	17.455159841027776	19.734391514756325	19.602600335788797	19.684719057689577	19.2226036735775	19.6053982545409	19.232213345758822	18.8778516495624	20.060369335515	19.631698418262197	19.865755740179495	20.2513677807417	20.0204960434811	19.666282788761748	20.146000294693597	19.0153715505346	18.6981152536287	19.3844814340251	18.877043907029694	20.3365577839656	18.3387154319793	20.20749909729205	18.1033826121821	20.3699847762333	20.00101747873495	19.5404255634585	20.29212496038255	19.263265547456953	19.50809611327425	19.559428402295197	19.5884541105915	19.28749247425815	19.57273853861065	19.55005294231885	19.5793225897805	20.4075127270461	18.160048257568853	19.4101872714174	20.188248794919048	20.594511904061076
O00400	ACATN_HUMAN	Acetyl-coenzyme A transporter 1	SLC33A1	6	0.5286239431439936	19.3832035154391	17.2098150531418	19.5339112593331	20.199211840024912	18.004685684875	18.360318552037597	18.495503923390224	18.4776309039168	17.8820685512005	19.899170234776943	19.882230040567777	18.0775626836081	20.1058296733904	18.5217637413635	18.762212894363323	17.771855416935274	18.1917748260511	18.2831438128952	18.412148715125447	18.8712592706845	19.0433108977832	18.760689850436677	17.8406208297467	18.603145829931652	18.9260326789745	19.22425133415567	19.2723319284431	18.281305903456225	18.435868706599177	18.212614596658128	17.7232763672326	16.91229701682235	18.849804280605575	19.190550451543924	17.44075131426225	19.1960784716142	18.0527966793039	18.05883787764315	18.487551362612272	18.1590932912771	18.358593644165424	18.1062387293376	17.8211183531321	NA
O00401	WASL_HUMAN	Neural Wiskott-Aldrich syndrome protein	WASL	15	0.5131637566900489	21.76952733284945	22.1995594757527	21.991372565236674	21.63303466098005	22.9474544599431	22.322933446797297	22.33125092339605	22.53182857223505	22.43623556057055	20.64376514878832	21.0116982589806	22.889774799565902	22.06891992385235	22.6432170781123	22.55510353556533	22.4228566710029	22.202366438395103	22.499246863456587	21.6810364295567	22.3487707128209	22.11077279678795	21.1281523485459	21.8284427307914	22.1860876627333	21.719772521168075	21.524777070025927	22.76368260779895	22.871867448711072	22.636181725668894	22.448309292071052	22.31046529813565	22.5392911628585	22.483757186890497	21.301890863989296	22.5971004464119	21.505787125242577	22.641269665545	21.4710829564008	22.2759471104722	22.490120383888826	21.2019055366979	22.530589639852597	22.93516746445733	22.5583119934723
O00408;P21399	ACOC_HUMAN	Cytoplasmic aconitate hydratase	ACO1	2	0.4525012208009059	20.6804419903988	17.9888583463466	20.2149455489715	19.9079665184326	17.0330614693995	19.9963310475486	19.7284847072637	18.87066783319105	19.8970978079778	18.1095876583762	NA	18.9982929885074	19.3742339483773	17.551038893627847	20.2711329933393	20.30925042271415	21.06213637917405	21.0860706843374	20.9157799435616	NA	20.006202944621847	19.8389760778051	19.50259356651855	20.8520362004606	18.2833046143612	18.9684901020476	NA	20.8699750797148	20.9268224457792	20.4961892672028	20.5845100251729	19.5727813293706	20.8330248713294	18.80335767153535	20.2902727788021	20.55373352741305	20.553077954043	18.487330468713353	19.892050429262	19.3766802259779	19.3940890239352	21.9667392706566	20.0970061603005	21.3552483778839
O00410	IPO5_HUMAN	Importin-5	IPO5	59	0.530798453362227	23.287978620881745	22.842767735423894	23.550211045418248	23.9971103429821	23.928492536785	22.9336309521813	22.8833053623059	22.5690078994529	23.159433011085294	22.9221933296695	23.330883074663397	22.4667856676396	23.07859649769525	22.978142079333125	22.264011904054097	22.910427174555	22.51354416047794	23.1554794267619	22.80793565433535	22.4829236116411	23.080258690319912	22.7756862989961	22.9749426284928	22.5052223029044	22.64719666300295	23.35234663620355	23.102962280245528	22.62701952190735	22.69753570056355	22.597871772511667	23.454356410935336	23.074110782279597	22.693334558256616	23.085790007507697	22.988078307179173	23.265155513863547	22.8199880233028	24.105463739433	22.6261481419067	23.1987836057937	24.647083477087943	22.8934366912642	22.6609189242602	22.1589687261334
O00410;O60518	IPO5_HUMAN;RNBP6_HUMAN	Importin-5	IPO5;RANBP6	3	0.5328841450440761	21.5672672234673	21.58857874233075	22.4387722586245	22.6814878285072	24.2055792601911	22.2227627412535	21.4455638691881	21.25495674368485	21.4740536147883	21.13490280078355	22.3013330676335	21.19636790365675	21.4335497926455	20.7339714393835	21.1897231700261	20.283713895573	20.8729645668089	21.541383291093	21.5570425509874	21.08420668633935	21.8291434586838	20.91102328804525	21.964793850124003	22.1119035539465	21.408485545485902	22.1364971273642	21.174499699029248	20.6121721702692	20.7594849085513	21.5278768892508	21.7148606630755	21.4146295435453	21.1092974940583	21.5671179016581	21.2516479185287	21.2866074473188	20.1475543392812	21.7923703827197	20.6589487118161	21.3822114760062	22.9705392482555	21.2790593705483	20.2557317280895	20.0953072499048
O00411	RPOM_HUMAN	DNA-directed RNA polymerase, mitochondrial	POLRMT	23	0.7900508895687137	17.76634471074125	18.2994560123441	19.1458807703886	18.201196729974953	NA	NA	NA	NA	17.3237073232807	18.0112311886066	18.586265616460096	NA	18.6807298334238	17.5484377931271	NA	NA	15.2307917249446	16.594106165580698	NA	20.905645144074853	14.3194188768173	15.7723096714063	17.466175504800802	NA	14.8872652207578	17.7448717351011	16.85941727438	NA	17.02434249367265	17.716996245618	NA	17.549474748233	NA	17.501699290832725	16.416384872877302	NA	NA	17.23047119642025	16.754599205057602	NA	17.5828938962943	17.7628022874594	17.0440194526496	NA
O00418	EF2K_HUMAN	Eukaryotic elongation factor 2 kinase	EEF2K	6	0.597201283610872	16.5987456045067	15.967076861873451	16.020549879028223	NA	15.045123301555652	NA	16.2863380904947	NA	17.5536796181593	17.2969668533113	NA	15.0682821295738	NA	17.14857448772775	16.9558811558472	16.980050760512448	17.87789182331485	15.898222918445205	14.5787623343496	16.3583880429313	17.4052719288627	17.9304071228246	18.445410232683574	NA	16.700340841045175	17.9290308307887	18.1625161349072	NA	17.294966134015624	16.7814652533332	NA	NA	18.18830210622135	17.1606605818699	15.5225765469266	NA	16.8325450804894	16.1045481398365	17.5020257466525	18.98222789079925	15.2346716271223	16.825035246045225	17.24341562825585	NA
O00422	SAP18_HUMAN	Histone deacetylase complex subunit SAP18	SAP18	7	0.5556117215465003	24.1585838196412	23.909941656835272	23.756954677342694	24.10295216443425	23.1608501751199	23.6191427321002	23.90421454284633	23.605666387176925	23.870250155506906	24.445538297875977	23.07737735001625	23.300606799862724	23.77675769342585	23.818943132281575	23.591724689063348	23.7960475574534	23.989002995774	24.303959935476975	23.4254705847144	23.178772209552875	23.6308779858956	23.69783322851285	23.57935216024233	22.406339517386975	23.54591728180295	23.5364919472051	23.394188912665	23.970259173836247	23.618521917649048	23.01631614596345	23.94403544172475	23.81599982165313	23.998729484125946	23.30142136457875	23.697048286402698	23.617813975845177	23.879809107768452	24.117637558725	23.948405162839975	23.56290539516635	24.303161351187775	23.61947701283872	23.60405107573295	23.0837062247472
O00423	EMAL1_HUMAN	Echinoderm microtubule-associated protein-like 1	EML1	6	0.6250028932634806	19.15486706055905	NA	NA	18.2681288500223	NA	NA	18.82481017065465	NA	19.05368640460425	NA	NA	17.9481003095964	19.2738155238978	17.39744561382185	18.030925994239052	19.50559316591055	19.57785029621715	19.014571082930104	19.1557304996149	NA	18.195740070682003	17.3092322968594	16.594521055801202	19.24611351923675	NA	18.2972204570929	18.350503787613203	19.430499754440653	19.44112613388145	18.67205520517355	19.319776167202	19.4133090582521	18.9518249838684	17.1825977353006	18.79858555969805	18.4440305916649	17.742667454448704	17.34106405687245	18.56722896216565	19.0681660109517	NA	19.3760111732153	NA	NA
O00425	IF2B3_HUMAN	Insulin-like growth factor 2 mRNA-binding protein 3	IGF2BP3	29	0.801431248516994	18.6723419914611	24.1827803193243	22.1059477399462	20.98991906765288	18.9679850931827	17.5381558512687	19.0368656220543	NA	18.7803843113981	17.9565791643192	NA	19.6126702649426	18.2966912056657	18.4658318303577	19.5503911054658	18.620061759312694	18.4034756241299	19.2332146016815	22.670951302292103	18.1858551437721	23.4458078923467	21.8748195110584	15.2890155005221	NA	17.2076490948603	NA	17.9587231062537	NA	18.8887451937848	18.89865054480035	17.3757266730317	18.1005378680548	17.5092396446869	NA	19.3741270198476	19.5487785884993	19.14677646604455	20.12187940811215	NA	NA	19.6299410645831	20.0127007336456	NA	18.716913715978
O00425;Q9NZI8;Q9Y6M1	IF2B1_HUMAN;IF2B2_HUMAN;IF2B3_HUMAN	Insulin-like growth factor 2 mRNA-binding protein 3	IGF2BP1;IGF2BP2;IGF2BP3	2	0.4864132459456044	18.6063612260116	24.9354373148727	22.22770588535705	22.52400107740015	20.2656079434096	15.8710005111583	18.3337541773091	18.5002250598042	19.584643972153003	18.0933935406545	17.0813133572956	18.3540224704261	21.02815989387895	NA	18.9102921661303	19.6199665372283	19.3926876365452	16.9834933797726	NA	NA	16.2508635782834	17.8303341606698	17.152541049423	20.5204057531042	17.4849915689781	NA	18.3919326447375	NA	20.0209558862061	18.8361258378514	NA	NA	19.2796243557446	17.2288455065588	NA	21.6194303477718	18.1126958343784	21.651935299681	NA	19.1280579563907	19.4856262701518	21.2797611395026	NA	NA
O00429	DNM1L_HUMAN	Dynamin-1-like protein	DNM1L	63	0.5062518490388331	22.79555182395688	23.637966693625447	25.77607236944388	23.11945540479373	24.497567365769378	23.18468006793595	22.951583802165725	23.138929005879376	23.813525328483475	23.76813208858967	23.33644852985727	23.533127109555927	23.077941658461334	23.2502772966509	23.0430442812424	23.1776620650427	22.864446438259	23.153498209153422	22.59571459982928	23.8985576912724	23.14925088925405	22.856401753679695	23.573554774676	23.9582603258908	23.640798676894647	23.563361402548324	23.294041809368675	23.0272070631268	23.0953927539837	23.20791215464467	23.23785173986045	22.9599465437225	23.0766924851712	23.242650114100048	24.3712397400804	23.0942202064207	22.892366378349248	23.8912773991305	23.7149985232239	23.5087463345601	24.000083615206677	23.203347237153324	24.000011453286948	23.80549703178675
O00442	RTCA_HUMAN	RNA 3'-terminal phosphate cyclase	RTCA	20	0.5209870230552347	22.936684825476696	23.57086295609725	22.2289788793154	23.258605755016223	22.974983171960204	22.4701871446691	22.194381303017	22.566879190861503	22.514773855756665	22.8985089940086	21.2018587931672	23.148373003637374	22.485030067797503	23.13491620724575	22.075669688038076	22.6163187285463	22.49265075016745	23.16780194776615	23.0242723352793	23.17844036813	22.798577675889906	22.555799076842497	22.172317185898603	22.7218143726616	22.935560003125453	22.94678079228965	22.98931120507355	22.4990225460341	22.5487839717782	22.194897625283325	22.714957856674452	22.165697143422076	22.8824136845111	22.8731515591507	23.15563802718895	22.455590239469	22.7106769679158	23.0736980840182	23.270501259216903	22.9425360038181	23.06002428629685	22.7717590716144	23.9634234402813	23.542153094813525
O00443	P3C2A_HUMAN	Phosphatidylinositol 4-phosphate 3-kinase C2 domain-containing subunit alpha	PIK3C2A	15	0.4986688416649352	18.6008461707869	20.550219818815695	19.331159659350853	19.12483160312295	17.353909840725002	19.5693342123122	19.2513381691995	18.751215335526652	19.23177255617805	19.03051480941545	18.236936804290803	19.4743548700409	18.96707395611125	19.00033745073225	18.7701588232865	18.9095920425266	19.6768243708815	18.72927714378975	19.741158722281305	18.283704986192703	19.617549131905857	19.471843170497852	18.4658779905962	18.7301554773657	19.3593056283057	19.144548959506	19.1968314876247	19.1866493283817	18.72662812933	18.78344214836125	18.846550338896225	19.1206249050766	19.9083471746172	19.4200307913414	19.790871959313975	18.3839410246016	19.090018343611973	19.08459427406985	19.3235170081484	19.164252011048653	17.711013526693698	18.7094891576677	19.18018149730905	NA
O00445	SYT5_HUMAN	Synaptotagmin-5	SYT5	4	0.2909584597767057	NA	NA	NA	NA	NA	NA	NA	NA	NA	NA	NA	NA	NA	NA	NA	NA	NA	NA	NA	21.087623484616	NA	NA	NA	NA	NA	NA	NA	NA	NA	NA	NA	NA	NA	NA	NA	NA	NA	NA	NA	NA	NA	NA	NA	NA
O00458	IFRD1_HUMAN	Interferon-related developmental regulator 1	IFRD1	5	0.72850201303344	18.5964461345654	18.4243391859785	17.031166214719498	NA	NA	NA	NA	NA	NA	NA	NA	NA	NA	NA	NA	NA	NA	NA	NA	NA	NA	NA	NA	NA	NA	NA	NA	NA	NA	NA	NA	NA	NA	NA	NA	NA	NA	17.3383499748376	NA	NA	17.783214134614298	NA	NA	NA
O00459	P85B_HUMAN	Phosphatidylinositol 3-kinase regulatory subunit beta	PIK3R2	10	0.6463727201780748	19.516155057734153	19.7215771244076	19.3922878018493	18.282520179591103	18.071124053907	18.0646563320071	20.3305491597297	19.2535483763015	19.0036321852639	19.0955228127139	20.65580972031445	18.49446305109775	18.9902576143913	18.734575135359503	18.0776942793524	18.8891347148304	17.533523913295298	18.539442311964848	19.62642692921025	19.8205581429416	18.6947663674093	19.2970302222981	18.8303657569755	18.826801049893803	19.750222018210103	18.0008402907767	19.23906993201345	17.4803039352781	19.6812585844845	18.474230835958224	19.684370465551424	18.286452676017248	20.052821243799052	18.287869492626747	17.838964384166502	18.371936250068	18.80430600699255	17.212443552036	18.420593965930003	18.49430939811535	18.4534445250803	18.507200259975676	19.326661398374853	17.92518109538355
O00461	GOLI4_HUMAN	Golgi integral membrane protein 4	GOLIM4	8	0.5261110028294785	18.140902220538894	16.1091108950347	17.793725864134498	17.52047593721985	NA	NA	18.139123055626	17.483271365906	18.40379594830417	19.12491963746875	17.7350307087507	18.7632775918402	18.422563309428224	17.413869288756572	17.481703024350402	19.306727397264897	18.6999163340425	18.541020187609647	17.09097252531765	NA	16.64320243346745	16.3190075562749	18.540639575753524	NA	17.847301731213776	18.187514295824975	18.9604533306196	15.2894005199606	19.0141343155738	NA	18.48973638644305	18.5298510504437	18.11490875540935	NA	NA	17.7082286432596	18.81915025192785	18.9879982290246	14.9110724091588	16.8870544300215	18.112866265355	18.648433515245948	NA	NA
O00462	MANBA_HUMAN	Beta-mannosidase	MANBA	17	0.7302361262163053	18.794355628018803	18.08672540203635	17.9197549943648	17.036722613781	19.04127946126165	19.13050910014815	18.553616624645848	18.587977021632096	18.312912171844697	17.725940296985495	20.1891589198424	18.718662452993	18.6801512979689	20.0674753685987	20.096286938381105	18.14770366893665	15.92371733476595	18.4467609461204	19.111143608905152	20.2742334276062	17.2652479078848	17.861109709034352	17.4937287527172	18.4186232838206	18.1365967414535	19.3759223020195	18.63375651668045	17.6346698854447	20.753568166606	18.8456508017998	19.717003160031098	18.962319028582897	18.9618510957738	20.958327712323506	19.144584245568396	17.754547444716998	19.199069362112947	16.225226983920145	20.1359899815827	19.07656189250155	17.807005859880697	17.361276289206998	19.900227777425197	18.75180248448585
O00468	AGRIN_HUMAN	Agrin	AGRN	64	0.6884963250022358	23.3014986339736	23.9351798787802	21.3074445360664	25.804056119755103	22.09679932182415	22.626652246208	23.381488750041505	22.8537551498525	21.919950981373	21.879186285107	22.08282581447295	23.8101203003185	23.76201108226755	22.124921666027376	23.657456085192063	23.1831047815012	23.5936536430888	22.90525308494245	23.2399915072179	22.617068498219147	24.551512181126448	22.2170479868875	22.47499257641485	22.40651698474815	22.26161990571875	21.4256458609834	22.728836768083227	22.86472374862775	23.0316745668733	23.024508320987877	23.25360978726655	23.491674457316744	21.782063246547253	22.249553902932128	22.5459124292902	21.75465247964955	23.166385708279797	23.22960452192425	22.477210464183894	22.615479867551603	24.300904381798148	23.0316502687229	21.942100357104948	23.362260252518425
O00469	PLOD2_HUMAN	Procollagen-lysine,2-oxoglutarate 5-dioxygenase 2	PLOD2	36	0.7849051239932227	22.339156157794	19.244415636840497	22.2614666244065	22.925857081457103	21.5694637596675	16.6957248067249	20.8847343237206	20.28133910914155	20.549784480715097	19.798662254391424	22.383795691371624	20.3739731759903	20.50472921200285	20.04877264407655	17.370775099644298	21.910767864273787	19.8089682750185	20.979818497842203	19.29084808497247	18.14667948105533	18.0672809318358	19.2358439744011	17.2721780053784	21.5098709598297	19.7261261421379	21.21097515143125	21.3741883631518	20.3628468009188	21.62951921383135	20.206450797133	21.2184885563655	20.975771977535324	21.145477262320025	19.735073098722747	20.25582763770115	21.116095834628	20.8062185681201	22.85547384412845	17.925833658311475	20.59716934701065	20.8899045117543	22.636589847830123	20.319942632763524	17.926414632318597
O00471	EXOC5_HUMAN	Exocyst complex component 5	EXOC5	20	0.4216684054447593	18.63319545022255	19.223805527085503	17.51456520180085	18.52469106770465	19.4937831465401	20.4127918247035	19.242424957999173	18.786120136589197	19.0527047450239	17.317243968773553	19.454588587817906	18.463342996612106	18.7324505541713	19.0333554912692	19.113803398179424	19.177732427981176	19.446796549656753	19.395970708593197	19.6292687050231	19.7463042642515	19.383722835787378	20.011992688972548	18.7140989726221	19.95521341068435	19.5039158064892	19.72407258836885	18.88585025846485	19.516754571641226	18.5689239104456	18.76360250478075	19.30229482440205	19.2021863877944	19.271899545216673	19.0714718786677	18.929684030566	18.0487320876722	19.3471413425335	19.412705180567603	19.098053144111802	19.2625847479182	18.891639262301297	19.69891292699605	20.0097512083808	18.5433611385294
O00472	ELL2_HUMAN	RNA polymerase II elongation factor ELL2	ELL2	2	0.48250273492122664	17.4177323733269	17.2805879603034	NA	17.1645385739766	NA	NA	NA	NA	16.418748301394174	NA	NA	NA	NA	14.90373176861	NA	NA	NA	NA	16.8493802814914	15.8992492355634	14.587913907713	17.621508304955448	NA	NA	17.70402531402335	NA	NA	15.078942150511	16.094800556356148	13.4793108154896	NA	17.3881200859974	NA	16.082182564614627	NA	14.4879371301124	NA	15.8184874123367	15.804420808724224	NA	14.1464715519607	NA	NA	NA
O00478	BT3A3_HUMAN	Butyrophilin subfamily 3 member A3	BTN3A3	4	0.5086081305875653	19.614521837543748	17.6215445485815	18.278639355532924	18.2452554817886	19.4032613918765	19.1897301380927	19.440956063479	17.7539638212408	14.5624979655937	18.703192053706	19.1785774634193	19.0055609980618	18.992169190390072	19.4727171996133	18.7163407119355	16.651044967213373	18.620858043307823	18.109393949648624	18.2794125671531	17.3129471618702	19.497993516987822	20.97128030837	18.894683832027724	16.2771636233513	18.9304105866608	17.54848867178565	19.2398835990059	18.88302858632172	19.0770920923674	18.425348286002	17.692823458473327	18.67844038334885	18.579519896964424	19.0969129103253	18.64803831090945	19.8059385921761	19.376594128145747	17.269440832856475	18.7970814349806	18.9572372241338	19.439213765963927	18.565311021991704	NA	NA
O00478;O00481;P78410	BT3A1_HUMAN;BT3A3_HUMAN	Butyrophilin subfamily 3 member A3	BTN3A1;BTN3A3	3	0.5614834893021784	19.8492872567967	20.0501465810264	19.6262446725558	18.6412917174859	21.7340012641276	20.5073263108881	20.2478940896185	19.9507580197056	NA	18.706153014544775	20.2132937827046	18.824716992920223	20.1499678071917	20.6511063050566	19.9557792779768	20.12020161455725	20.241876700540672	17.66531569349515	18.263480255551023	18.6367587658017	20.4462035936226	22.58457212604975	20.382668320360875	21.0091634903496	21.42368842084035	18.7298579322953	20.2365569288309	NA	20.20846865629465	19.7347010119586	19.284212185218777	18.953196226241825	19.7588070092606	20.82820375595137	NA	21.7859463647741	19.8460087353966	17.2172327235573	19.35127069772487	19.8792139462229	21.1737383247282	18.53577755871527	17.5014949817046	19.7325461780999
O00479	HMGN4_HUMAN	High mobility group nucleosome-binding domain-containing protein 4	HMGN4	3	0.5904294234793483	NA	NA	14.2350336083534	14.2889393891473	16.574961712366097	16.0383049966768	15.4188543577827	16.4581095962442	15.6664998009467	14.606920238230847	15.57216005272445	17.0279615264752	NA	15.55194454589925	17.6481349209894	14.6007860299303	13.9093058495926	14.6062770990701	15.9367980081722	13.8899350160141	16.3848780045871	NA	14.1743223333701	15.8092862466376	15.1416153149867	NA	NA	16.4389984645012	13.977999225274	17.1431124739793	13.8615016342387	14.792123112128198	15.8081854555846	16.5657049443118	NA	16.137051349834003	14.7090266836722	13.91837751716	14.1167682860014	15.7118330802334	15.2020892801389	NA	NA	16.3636408253616
O00481	BT3A1_HUMAN	Butyrophilin subfamily 3 member A1	BTN3A1	2	0.4969730604821164	NA	14.3425196056721	NA	NA	14.1851195762971	NA	17.3802785869922	NA	NA	17.5326168369892	17.4802383446137	18.6818852858873	NA	NA	NA	NA	17.4164804645461	14.7655838791824	NA	NA	15.4922282509753	19.5728718543672	NA	NA	18.6969248382672	NA	12.9169525889162	17.9339369576683	NA	NA	NA	NA	16.7322827195326	18.7537020481388	NA	19.5553269346722	NA	NA	15.5701307496038	17.424586547038	17.4070113016342	NA	NA	NA
O00483	NDUA4_HUMAN	Cytochrome c oxidase subunit NDUFA4	NDUFA4	7	0.6905733455222223	21.34555637461405	20.48869217457685	21.2662235596838	21.6369866256965	21.0716046954276	21.0904781770674	22.759946450151503	21.545939873981144	22.422738374888496	21.947086824045375	21.0298172288283	21.32075244367665	22.244954108059403	21.543083621395077	21.548526464883423	21.920793829827	22.207963403549748	22.2651324745818	21.8116557589265	21.193233211699997	21.60807529583155	21.260172509029	22.767654245604124	20.31609029817905	21.618508958927222	21.553185085785	22.1921906584061	20.7871446560486	21.4705489200851	19.8778257483992	21.956949161123102	21.345817090553425	21.237130408249797	20.07474987823735	20.2340944393658	20.7280436401172	21.021251045038724	21.367959255174103	21.68526549335155	21.3726065583729	21.29064984189905	22.1705798278341	19.14338227202895	18.1499457083455
O00487	PSDE_HUMAN	26S proteasome non-ATPase regulatory subunit 14	PSMD14	18	0.3669492078560502	24.798874614773744	24.194747449812	24.84096783314415	24.78705253005625	25.0992802146951	24.056584553915297	24.6132731735204	24.6487834817926	25.0790148265311	24.6747401854126	24.289468075180302	24.1997477531632	24.531626748292823	24.8674901463005	24.232381732921095	24.4720649557352	24.4956191141434	25.0799160582366	24.419562431925897	24.341130410971275	24.433086430004906	23.7241449733048	24.796822105690993	24.37718601381045	24.87625840036305	24.3486633729582	24.5022717361575	24.4346409630719	24.46274493597	24.127817697012706	24.4569420650355	24.452657623939	24.815616282117503	24.5507741095024	24.7889454174473	24.4720097273814	24.488694580528495	25.0552768840139	24.449751751398303	24.621871802437653	24.59782034304573	24.5443220199074	24.954305123468004	24.1723487446198
O00499	BIN1_HUMAN	Myc box-dependent-interacting protein 1	BIN1	10	0.6880840407506938	20.04980444955025	20.06162679202925	18.66176203673595	19.69743425821625	20.3624365088426	20.789214899463623	20.555341029542	20.2025104227567	18.9326554098686	19.5678970755063	19.0518353719619	18.658026818694275	19.868448747372423	19.516719754959674	19.8142424389773	18.945050977314	19.7589521225262	19.9642373647979	20.8799273235511	18.99454083662745	20.124937993574378	19.647375629718752	19.4769488243275	18.418830358518623	19.115540447445778	17.027797132182954	18.783881752396503	20.105883825157324	20.0723229800153	20.50001754977025	19.23031983770555	19.5385077804843	18.51968498787125	19.187777889776378	18.668506682420023	19.91853706854755	19.552577579961273	18.678863379140928	21.100987173304723	19.785789241963524	20.052524611759324	18.0852850765184	17.885686502748925	20.7263112003537
O00499;P49418;Q9UBW5	AMPH_HUMAN;BIN1_HUMAN;BIN2_HUMAN	Myc box-dependent-interacting protein 1	AMPH;BIN1;BIN2	2	0.4572600752982851	20.1892654536181	20.3734922661827	19.2171922945958	20.2818466329354	21.2484275256318	20.726324285589847	20.74659761061395	20.94604982933425	18.8676442273017	20.385297129950352	20.60490597291325	20.22081222725815	19.92123292305945	20.27754921990425	20.50318638487495	19.97610606581525	20.3222445579838	19.968593891749748	20.442651620557548	NA	20.43750590683195	21.0406275923882	19.5877973090764	18.0244894074252	19.4977940573095	19.5421414524456	19.36782184082685	20.421958836322197	20.3804172433937	21.0154504434161	20.0788104378968	19.8061734303135	18.31236241527875	18.995804367770496	18.78127472398205	20.944951329343553	20.116113239289497	NA	21.1774822591077	20.988146310423648	19.76568588735855	19.462056543963747	20.486269481220447	20.4714131449787
O00505	IMA4_HUMAN	Importin subunit alpha-4	KPNA3	6	0.5844899891014009	23.2095884568077	24.255408811101752	23.0401125428113	21.977882565753948	24.52112003582235	23.7835797415877	23.2474983444103	23.5996557876455	23.226197067335	23.469321462928	23.53472688204105	23.53087266161	23.67414553610405	23.42785466210455	22.8881594921826	22.92713956338015	22.474228794258103	22.6006824720935	23.3043650606404	21.60790790947095	23.20084822650655	23.4238140805553	22.542860890810047	23.6464152597803	22.77861661814005	23.799666164261	23.4401223621901	22.9635926060091	22.920987339082	23.26562050756885	22.81862086499255	22.8135507459575	23.3897390716438	23.5861521086081	23.58190230331175	23.48139438159885	22.8395434295813	23.9648757472236	22.5422700112614	23.13111117577545	23.5989624270888	23.2333128684093	23.463166727424152	22.987543786292
O00505;O00629	IMA3_HUMAN;IMA4_HUMAN	Importin subunit alpha-4	KPNA3;KPNA4	5	0.381795334250131	20.83659650942	21.2131150127568	20.212088119198597	20.7225224191136	21.8278430271148	21.33544381819645	20.4747311166818	18.364846186357	19.3641887314161	21.43379908327085	18.335044657978997	20.1982460839236	21.322775973461894	21.106068017903752	19.660811767267703	20.5995562673452	20.7905092008934	19.211165290466475	20.6460683651432	19.897927385504698	19.665080782776748	20.6307185773042	20.4631183963471	19.9072476268733	20.7854186265628	21.1326437394378	20.974559588182306	20.6570155402874	21.156183950598752	20.4083841290581	21.421387375918695	21.0384603183145	20.685587260530248	20.75704813470392	21.03538456329175	20.555029562301694	20.9845606111227	20.814980761751475	20.596359534723597	20.56276811602975	21.4038263887077	20.967072595878747	21.3430875267072	NA
O00506	STK25_HUMAN	Serine/threonine-protein kinase 25	STK25	3	0.5145771578677896	17.8653213997287	NA	17.41003641944915	17.4491871720288	NA	17.383435659107	18.5522454291407	17.7323074255424	17.8832556970432	16.37179552616685	18.7381568621922	18.5135730164774	18.5461268551489	18.654767190495647	18.4966140618536	17.8406762678955	18.0549022441464	17.99598003984925	18.9671350867842	18.51658838324435	17.4597468990667	17.9279371496713	18.3847191624716	18.5583716826698	17.9600151415499	18.2405088701492	17.9707513157042	19.0225518583704	17.2006944142335	19.24247825264915	18.402361762748	18.5451008113314	17.793566436649797	17.566693537901	18.3515053630962	17.1640214107119	18.3346528704887	17.2579506292205	18.6525492425678	19.2248474878224	18.0857506840683	17.1113212638884	18.922390206555	17.7819950687928
O00506;Q9P289;Q9Y6E0	STK24_HUMAN;STK25_HUMAN;STK26_HUMAN	Serine/threonine-protein kinase 25	STK24;STK25;STK26	4	0.5005817695063728	22.217288872361728	22.229156594926778	23.061540343381377	23.406761989554475	23.085049375578727	21.981972216321353	22.3648888345283	22.016666822718857	22.160134118327225	22.12070915254235	21.386312945853724	22.250459839584124	21.949283230048827	22.663733946639148	21.85813160164733	21.743605814690376	22.189866127019272	21.783611678652	22.24753730760375	21.2735899345506	21.937127939904876	22.430624577996376	22.27932969544775	22.383502218377178	22.0263123688434	21.961239858314578	22.4136062705911	21.551485878850325	21.7288593197753	21.914009314490578	21.95105715305335	21.706320881719776	22.14494583848327	22.665844520417423	22.299760791283	22.277754501502848	21.856544061152675	22.995397996635575	21.940363202925525	21.90547205854915	22.8208846093181	21.050864609813097	22.5966175292341	21.655212656976826
O00506;Q9Y6E0	STK24_HUMAN;STK25_HUMAN	Serine/threonine-protein kinase 25	STK24;STK25	3	0.527485549219624	19.907487197789	NA	20.9307665461084	21.1604568836523	NA	18.67599633161595	20.680707792316	18.6505505999386	20.0152945593318	19.901705885558695	19.852943323844052	19.947298718309447	20.281817816044452	21.0630273624762	19.738576169629702	20.0042340815081	20.369088067361652	19.638702176587152	20.0510510571657	18.9432107204181	19.7261655194362	19.7630178368198	20.212003088728306	17.1215050406272	19.4357401512427	19.0016372445008	19.6185828297628	19.9435432583877	20.0864747185536	19.9709884169475	20.0463341656952	19.9291945199469	20.43692946389725	19.779324677262	20.5478780358958	18.2864817068233	20.10623132210455	21.0247793411496	20.14150406843855	19.9427855121371	20.54619983400825	18.7334807108176	19.39842202949155	NA
O00507;Q93008	USP9X_HUMAN	Probable ubiquitin carboxyl-terminal hydrolase FAF-X	USP9X	25	0.4721705587584679	21.953701927951087	21.275446241793706	20.8212117118804	21.579075114655375	21.615588061630703	21.8988511009684	21.1124432132574	20.41158283657725	21.281254051243852	21.6111532933595	21.0917609381647	21.869812573854997	21.285805092217124	21.183783414985506	20.621841000128747	20.796260238897403	21.04828003603785	21.336820153529803	21.2751171018283	21.1775389451765	21.4035175269352	21.068663615624903	21.85795276618945	21.1781357206145	21.5445086399803	21.14443700073045	21.57834497216765	21.4453243638215	21.3975446774411	21.3578640013669	21.049380004324952	20.412665530422473	20.8518862060415	21.33394181400267	21.438807659026423	21.374816545529264	20.6717122168538	20.9761681046365	21.241957108379797	21.6127102591889	20.81394605293355	20.961072587397354	21.140425295224752	NA
O00512	BCL9_HUMAN	B-cell CLL/lymphoma 9 protein	BCL9	4	0.5772762672013103	15.620536678503305	15.755467191380903	16.9967815970316	14.8082020999641	NA	NA	16.445344514072403	16.388601205579498	16.99221314735495	NA	NA	17.3162727334237	17.7335504983828	16.1718962184504	NA	15.270944226609702	16.421587368610904	16.3030507325566	17.3695426435405	16.412349068344497	14.4993430172721	17.5221691132057	16.1876284517848	NA	17.6613750520466	18.041157198738	NA	17.5704813660242	18.017220504290197	15.8949174087943	NA	17.616541016309704	17.556825149628402	NA	NA	14.6859261458205	16.7632804638277	16.3402099286592	14.4755372964749	17.7248745558346	15.4493776133108	15.786118201847602	NA	NA
O00515	LAD1_HUMAN	Ladinin-1	LAD1	36	0.8064603002629341	20.990457416638	19.553317495523	21.33684464891572	21.577072695238694	21.0298461703368	20.37993207324115	17.911945665711897	16.9857353317811	17.06190417652115	18.0661890928437	17.460303673524024	19.191861115183706	16.1254917198038	17.287549490537273	20.281277173139102	18.73865846715	19.29161107671125	19.369070292111974	18.11018184911865	17.53031111106365	21.4844706667236	18.437418217987	18.0010283310229	19.271144274737377	19.54100281162695	NA	20.09652665111805	21.422077581575635	17.52605853110775	19.097952647023952	17.1626481180571	18.129183209056	19.7727948327415	18.2480080798202	18.2934166307168	20.042907889737947	15.21273166276035	22.523134952032	NA	16.20548337994445	20.492927652912	20.1384920313525	15.30169250175215	19.8085900156618
O00519	FAAH1_HUMAN	Fatty-acid amide hydrolase 1	FAAH	15	0.7304747191914998	NA	NA	18.3072094772092	NA	NA	20.03122805041205	19.078481552854704	20.8977873144554	18.7026869100741	19.612731021343503	NA	20.15127712000468	20.496711045851903	20.665662538120575	20.4540475282132	20.74519577268685	21.23669762839155	19.743386926838525	22.562715381699977	20.027682860486152	21.217704653173698	22.2389325045758	17.588984391332197	21.038782128433503	19.3659188100414	20.8542744070255	17.807097008796	NA	20.13054704878335	20.00805200040415	18.802555320644352	20.5733941555421	21.24227381637185	21.82633132463665	20.562791847936047	19.0222470622607	20.5160836786767	18.7249893451433	22.163166504375	20.723600306034804	NA	19.756707459146753	22.274407626609804	19.85132370999108
O00522	KRIT1_HUMAN	Krev interaction trapped protein 1	KRIT1	3	0.5205388553607964	15.8842803293164	NA	NA	15.0506593944121	NA	18.1244997691375	16.921463091243	NA	15.6706867477519	15.9983467637129	16.7494971429454	NA	16.9045425383077	NA	13.6309425729413	16.252363014477826	16.05957992448545	15.2603360107781	16.282996917810948	17.3437681292091	15.150446020101	NA	15.341141901728	NA	14.13221392208	NA	15.4156395919128	16.108750317478048	NA	17.9515398709234	15.5183700338682	14.9020356718653	NA	15.0534353493887	14.8981066717154	13.8717210302881	15.88255075843225	14.7741951947614	17.5585064641893	15.6466027283013	NA	16.323968077273	NA	NA
O00533	NCHL1_HUMAN	Neural cell adhesion molecule L1-like protein	CHL1	7	0.7118365760627102	17.18022976682255	NA	NA	17.297674353813797	19.360901507248297	18.2552725080365	18.966131204265327	19.5041257374541	NA	16.4015621233617	NA	17.69084201473445	14.828029320948774	15.847933079513	19.3707707793722	17.242134650300198	19.393946396867	15.03973829308005	17.607582597492776	16.5343519222954	18.493057669491694	17.258959558358647	NA	NA	16.4722010438009	17.6819623298943	17.186124225925397	17.7659084452441	17.614913600021826	19.484261124475147	NA	17.581417362856598	16.525341034740997	15.185552100367548	NA	NA	16.3715574624461	16.9822254340596	16.876140572187	18.0016810471616	16.040036487304924	18.3332183669535	NA	18.052637663576498
O00534	VMA5A_HUMAN	von Willebrand factor A domain-containing protein 5A	VWA5A	40	0.7008760582717426	20.2146221350983	20.6098373017807	19.3047225957272	18.78492352532735	21.27831476629295	21.275984766961272	20.942806372502197	21.6990976742645	19.46307318222733	20.1254451578582	20.010655309044548	22.5054966773309	21.242936542749	21.563834459004248	22.2453221943544	21.3753702208232	21.239379851576	21.953239504703298	20.137304435873904	19.1246944631123	21.84539329397795	21.08111100836115	19.756421313370303	21.49216990731935	19.989575827858	20.504105923850453	22.178998617478648	20.93184881809715	22.31854407382224	21.9658669285544	20.2906127465697	22.12776163466276	21.3225586386904	21.21222372725715	20.57208195597067	20.7987338338585	21.648003418143	20.5757174063148	21.6211051146604	20.914503004851294	19.154995734793378	21.712740491285825	21.8227532289005	20.9381475168702
O00541	PESC_HUMAN	Pescadillo homolog	PES1	25	0.7228497912631836	21.390805677604497	22.26744959830365	22.3016759722489	22.320682752764597	21.072836367561997	20.314341038790303	21.1963988371491	20.60388598629925	23.068127253852936	21.94452844151555	22.21507586757412	21.2198422248163	21.17543103890177	21.17363427653862	20.27429639029455	20.878470556018954	20.5103560362789	21.612640183529074	20.06464273647895	21.735159069382796	20.799251154266106	20.193628826689377	21.435279640832995	19.5863960816178	20.935237398158797	20.5490567613404	21.2657203046266	19.9211805704503	20.53248707483735	20.562530332388747	20.3420047597589	20.526424085827724	20.54137865424	20.920153628926997	20.6002552192614	20.7265188214761	20.72720495498515	21.8217221382858	20.166250551130343	20.376123722890128	22.1736096339922	19.91119152386475	21.736924462791848	20.4325449368234
O00560	SDCB1_HUMAN	Syntenin-1	SDCBP	21	0.6777551801275087	23.4125542325727	23.64649369649525	21.619850605423025	21.8165087585664	22.568327898861924	23.562366968168597	22.2352530047763	22.1627448970029	20.77219388306515	20.8193775014208	22.1373249156135	21.576825960757823	22.877260636884177	22.34639369448525	23.01459824692985	21.819915457864298	21.9634157395095	21.8365947904731	21.622472652039715	21.12311636170745	19.886789419416175	22.259637960424648	21.5070922826591	21.858254928816	21.45757103365042	21.921659020117076	21.64355496226815	22.230375049221273	21.95156279801015	22.597200442149948	22.107857727839253	21.91834990608545	21.7011100357914	22.630936952090675	21.154618256388275	22.442546426546123	21.986365781681748	22.74384248286841	22.0684248430176	21.892080159834677	22.1726441028718	21.022510228677447	19.97377407905885	22.35446405280705
O00562	PITM1_HUMAN	Membrane-associated phosphatidylinositol transfer protein 1	PITPNM1	19	0.6953418540530307	19.085369914905364	19.7727026254588	17.2563341081612	18.3087171598885	19.2105468525191	19.055104471058275	19.037836709448	15.2963126519276	16.504319869002927	18.9708758984098	18.856501433049875	19.09632260381167	17.763802747489372	17.5265099249657	19.1757879085971	17.864736365444898	18.132304714166	17.8464774430549	17.9723479412059	16.53827224097175	18.96595129548605	17.493504136464047	16.8899110050591	16.6019030900481	18.36930935975705	18.62012553757605	18.102531647019106	17.5786016941572	18.3580187325228	18.92789759455235	17.21567590048625	16.612620168129	18.28518541741185	17.8236719587366	17.71018268577195	18.745425525994698	16.621536995723247	18.712397219614	18.7209487661326	18.8452913229561	18.062560064771127	17.7728495945355	NA	NA
O00566	MPP10_HUMAN	U3 small nucleolar ribonucleoprotein protein MPP10	MPHOSPH10	3	0.5575648574168123	18.2227762210471	NA	19.818077377561305	NA	NA	NA	NA	NA	17.787858226160353	18.4055826311314	NA	NA	NA	NA	NA	NA	NA	14.8179370460063	NA	NA	NA	NA	16.10512245936365	NA	16.9801407600641	NA	NA	NA	NA	NA	NA	NA	NA	NA	NA	NA	17.832566112458395	19.5949514853488	NA	NA	NA	NA	NA	NA
O00567	NOP56_HUMAN	Nucleolar protein 56	NOP56	48	0.5395213492745878	24.00509088640337	24.202375961475127	23.821159885590852	23.555328743624223	23.3486411428075	23.290887929206743	23.471215413451706	23.460058592667203	24.4532186083882	24.395367280652728	23.091693671861066	23.982995381573	23.2136845388536	23.3450182920772	23.3166956286482	23.62995652289515	23.47223759281205	24.72411847922475	23.269436379024977	23.5486783357456	23.70321753603	22.5881370254842	23.4686585668244	22.1290456489151	23.1290709314275	22.926203898035496	23.26218701348445	22.92790410943715	22.981943231713103	23.556056979353404	23.331996347007077	22.9320867333399	22.4245637953388	23.835642326914503	22.98381407008675	23.375867605347597	23.277814922403397	23.784823624587705	23.289259677501	23.513319909416506	23.4713741353086	23.051147244681452	23.955603645655803	23.5002877796552
O00571	DDX3X_HUMAN	ATP-dependent RNA helicase DDX3X	DDX3X	20	0.400374424995725	22.8569812242908	22.5626507760176	22.191615773124997	22.68749464676665	22.9590580811109	22.12926575168025	22.5087819577198	22.46202806516125	22.486762680160147	22.665265158255977	22.704448914050076	22.099857737845475	22.2116329072654	22.0096617331089	21.777701843526597	22.09680388559775	21.830951251735726	22.037514295706323	21.8464083634954	22.53833128032705	22.2264913307347	22.338418008870597	22.47320426326695	22.086580064951896	22.452071619959497	22.4824472767026	22.406545046666725	22.094836358025375	22.0284856106308	22.21853489298045	22.115368984645	21.98033517401765	22.5353043812964	22.114112489239897	22.5475640883278	22.45137348329315	22.0503862936841	22.2572620823336	21.8471999883854	22.0632626987245	22.74268930279635	22.17697074224855	22.9166169423169	22.1332788598406
O00571;O15523	DDX3X_HUMAN;DDX3Y_HUMAN	ATP-dependent RNA helicase DDX3X	DDX3X;DDX3Y	38	0.3853984388391888	24.52448601455385	24.20239703288385	23.9545724783125	24.41262402219175	24.19803610421415	24.0926227396892	23.95034960535	23.833355913301	24.027338183132397	24.266383193605954	23.863551588140343	23.9761958537705	23.6031593229816	23.274111565964276	23.289218155120153	23.663298257754494	23.3874080263979	23.6440869419203	23.488891391133947	24.29626168897185	23.76398925962535	23.80104407158575	23.957523458390902	23.39656633474225	24.1852004630502	23.9219269650999	23.86978709447955	23.766361881594	23.6284435470427	23.8263708580051	23.918219580668676	23.252808695406177	24.0794721850368	23.96051544322345	24.072265684699172	24.043972242058	23.42320143311825	24.234292306587328	23.47738238233235	23.766115442729763	24.375267077675748	23.66654254884675	24.407251472631827	23.9541439941886
O00571;O15523;P17844;Q92841	DDX17_HUMAN;DDX3X_HUMAN;DDX3Y_HUMAN;DDX5_HUMAN	ATP-dependent RNA helicase DDX3X	DDX17;DDX3X;DDX3Y;DDX5	3	0.4644097778575229	24.1092037960722	24.01341792713605	22.90517569957205	24.15370425593085	23.8449114229254	24.0389822944304	23.5544001559552	23.379521299009852	24.48961535432495	23.9821303649857	24.345669726131952	23.0803824574216	23.7768244997332	23.391913923867	23.4098008864316	23.46130846600535	23.4928548142509	24.00649544969345	23.84376887405275	24.2013103300364	23.09441632425685	23.7803397748781	22.9700117896462	24.32765557786405	22.8819707112515	23.3031735077297	22.60952616355025	23.56483244586065	23.2984990131535	23.65524620721765	23.58045789276075	23.388936288479652	23.979097502351	23.70271299242725	24.2886366774527	24.3607677496433	23.493421593342	23.649590109638	23.7746817581738	23.8260731453733	24.8089197479146	22.67854811666565	24.37008155491275	24.507621923837352
O00571;O15523;Q9NQI0	DDX3X_HUMAN;DDX3Y_HUMAN	ATP-dependent RNA helicase DDX3X	DDX3X;DDX3Y	3	0.417936142162924	23.242815004213	22.670286162397403	22.533041672005503	21.63460236662055	23.554210994911152	22.7201069912199	23.1337662114141	22.737932879420804	22.4908126730437	23.1360279090419	22.513824976472097	22.925991143949503	22.3453451594218	22.1839812771401	22.005524828991906	22.3295187624609	21.71133340004995	22.4904679094857	21.6661784962902	23.3564090283482	22.459317090796304	22.87952558907	22.4922274763979	22.476785212477104	23.209224285602	22.904298831154	22.4491094131947	21.9146305173541	22.3881065712976	22.3112401052786	22.5326598787196	22.1340983501393	22.8784077349829	22.7462162789915	22.7562794791365	22.45689098518995	22.3545968412461	22.7233271204587	22.3063318963841	21.8350849423302	23.0539160670179	22.7344030300731	23.0506868961856	23.931008899341904
O00584	RNT2_HUMAN	Ribonuclease T2	RNASET2	6	0.6551138091380506	17.747882971506	NA	NA	NA	NA	17.1978726758728	16.9865031715413	18.839353540455	NA	17.4649627508111	NA	15.9561794673598	19.2454329611534	17.649889948220803	17.9934356973752	15.5511050617548	16.0502697559443	17.5596151431908	16.2067247015789	18.050285372409306	16.9372356917965	18.471482309836503	NA	NA	NA	NA	17.7205722059766	16.4436268522337	17.2596313255946	17.771308733633003	15.501607445402804	17.115487680870523	18.2026228026902	18.2520404102588	16.966251013747303	17.36785797149195	17.0776795006902	15.544845538703449	18.7575847541055	15.166220872232302	NA	16.43099853852415	17.0433941763882	NA
O00592	PODXL_HUMAN	Podocalyxin	PODXL	4	0.7154805651466377	21.9194016861204	24.2302937759113	24.4896124948337	21.9702421821005	22.5511139464199	20.8674451733533	21.8275279577035	22.0488082993114	22.3828690793791	21.782372086762894	20.7462986240481	20.7958985415894	22.411298464430253	20.7405642907667	23.4553785173142	21.328770058269697	21.86134059574745	21.3539026485736	21.6534798355197	24.241399934845	22.5869899462338	20.9566759212452	22.0973966460771	21.6118205047768	21.275061490839548	21.2557234002899	21.1356744615856	21.0499896667842	20.2270602095889	21.0171278734841	20.4367983541533	21.4263615915786	21.8410661692482	21.7164246078661	21.539243939086248	20.7745165554168	21.6030191843195	22.8496931440572	20.5970000367506	22.7687679496008	23.8480755322555	20.7937635272235	23.2167577940225	22.2311265116444
O00602	FCN1_HUMAN	Ficolin-1	FCN1	3	0.5881270937183309	15.3626262444513	NA	NA	NA	NA	NA	NA	NA	NA	14.9776630869549	NA	NA	NA	NA	NA	NA	NA	NA	NA	17.90314377922175	NA	NA	17.1593979806773	NA	17.2089779138073	NA	NA	NA	NA	NA	NA	NA	NA	17.0581689250344	NA	18.4727160687226	NA	17.66927718985115	17.8442963300852	15.5928922679871	17.6911277301615	NA	NA	NA
O00622	CYR61_HUMAN	Protein CYR61	CYR61	3	0.5354172881411658	17.7656150255777	NA	20.8793429569539	18.2251166164368	NA	15.8664752612446	18.4028693677116	17.0893207179656	NA	NA	NA	NA	NA	NA	NA	NA	NA	NA	NA	NA	NA	NA	NA	NA	NA	NA	NA	NA	17.2375537957771	NA	NA	17.004704655341325	NA	18.864166295265974	NA	18.87178637251493	NA	NA	NA	NA	19.023906468841545	NA	NA	NA
O00623	PEX12_HUMAN	Peroxisome assembly protein 12	PEX12	2	0.4574606130859118	NA	NA	17.2645170944466	16.5960756225117	NA	18.39222841540685	17.5495364704693	17.4096325002651	18.0334468990069	18.6556169085761	17.578452483975553	18.36936388184725	16.4798295646807	17.563164174353002	16.2564751185581	NA	17.6499023825511	18.1616844387439	17.779467004348753	18.9892313572572	18.176719643356	18.826809125647152	18.2932003456786	NA	18.3414870977826	18.2296349499982	17.2979884741714	16.3756637004578	17.72843931176675	18.2643441443702	NA	17.389765085884	17.9278882015307	13.840877689997	18.39127986175885	18.291110667149603	16.6258221846612	NA	18.46378883556595	16.791313217937102	17.3147673532479	17.2375271393948	18.395292965611652	NA
O00625	PIR_HUMAN	Pirin	PIR	8	0.7456834893592185	18.501876254105447	22.947099517716374	19.062218424515848	19.78316916308235	21.2822682785312	16.76524618820305	17.804548510669022	NA	18.01082728224825	19.82654739617952	20.6848426485098	17.2978845542908	16.554573630572847	18.775631095930947	18.260180931000647	16.409944344254	15.94162825075055	17.121473562202553	18.2534743595178	20.04771995114975	17.520036431133846	18.1371002849185	NA	NA	18.77860970608735	19.051053615394625	18.568224718083073	16.3166520686378	NA	19.066111524119048	16.4285733581155	17.67332016905575	18.4561222488402	18.944653887684048	19.4407638512466	17.5499492569712	17.6485292294703	18.647041645517447	16.6197417771621	18.5750247928768	19.66256906462265	NA	18.313323858111524	19.378872307007196
O00629	IMA3_HUMAN	Importin subunit alpha-3	KPNA4	13	0.513957272778029	23.7461918656234	24.1200508544463	23.7847466692761	23.1961782088555	24.572218698712348	23.429301905453	22.359361427169752	23.3768688859792	22.5148281311586	23.422693918260876	23.9042360667368	23.7825282295339	23.1156631944849	23.116955899705	23.041177514521376	23.1953425192009	22.999933961314852	23.393908135798	22.489130042035377	23.464515672770094	21.373406269034753	22.35075192161795	22.987574293728148	22.78436520055905	22.056158958229553	23.823626676766622	23.1220965222999	22.71636131674255	23.0381114379464	22.8999306053048	23.73320242860625	22.9194994119053	23.1968414730339	22.757511283482874	23.53309241064085	23.2617136152899	23.09059297863955	23.1777678377507	22.78766515324233	23.144034701241026	24.4243990434042	23.1447515012726	23.7737406590344	23.5807744031009
O00635	TRI38_HUMAN	E3 ubiquitin-protein ligase TRIM38	TRIM38	6	0.5839506658948382	19.710498227476975	19.466202994255553	19.531605768098625	18.9334527315282	19.5209822971546	18.994427894667773	17.815396304998103	19.410264783598052	18.71980534774835	19.33810880672855	19.518428547624325	19.79189354767525	20.3215984370714	19.996247686308877	19.6684552665271	18.7944324246798	18.7787840079733	19.0492704377963	19.1958388650438	19.509778244921797	20.039369767817675	19.97415796350075	18.7911765777425	19.945939284304124	19.982554257310905	19.222981781063453	19.66575710843825	20.0653124612393	19.2331624025543	20.0839710428724	19.2866012829133	20.2563732294444	19.720161139824324	19.99430540729375	19.6643212007203	20.3725592026591	19.8589232221811	18.07664854316385	19.9915946167376	20.4074829772014	19.92760930324875	19.2442431043883	NA	19.18801406549745
O00712	NFIB_HUMAN	Nuclear factor 1 B-type	NFIB	8	0.7380643650048855	20.1233496415175	23.13111496195885	22.5502274727498	20.0673318141675	20.8323919715179	20.82159184337505	19.896732534381	21.029272618991847	20.6099749073403	20.1640542875624	15.9202605170431	20.23897412088475	20.9046127001345	NA	21.9397144528354	20.037225476377948	20.7815989774604	19.1765159084003	19.8614852230366	21.0758356001571	21.9104629605134	19.8337592332488	18.298282251001	NA	19.0768122774244	NA	18.9513239787295	19.7556744263406	NA	20.54158094350595	18.6309836981632	19.665552108999	16.5242467218917	18.2209341132695	17.9988127117942	21.408078942583103	19.93447908957645	20.95004200266375	NA	19.5333252648061	22.7672764848964	NA	18.70998068438565	21.015012531995048
O00743	PPP6_HUMAN	Serine/threonine-protein phosphatase 6 catalytic subunit	PPP6C	10	0.43577958602685823	20.948626507648022	21.5868282388371	21.30732483205965	20.652140307398	21.46306351585965	21.869349069821	21.47894879477495	21.258939459067527	21.97540054516535	22.45761761937655	21.77410016792625	21.1384377048466	20.65025134935225	21.260347429839	21.001471725916502	20.9731073517197	21.06167756919695	21.357724269658476	21.6246399365911	21.7750257934061	21.3648990812862	21.689962159618705	21.6310251565858	21.346563352028024	21.9009706666697	21.538315186336423	21.204943214232877	21.0866982341862	20.6873513194362	21.28091687276475	21.10740884281635	20.825361932741348	21.36630271476035	21.6088499182608	21.5602178584098	21.57970898383175	21.005332675841323	21.85118424571545	21.6407127735703	21.2621113862846	21.4970882902349	21.02560199017465	22.16446960298025	20.57139519175485
O00746	NDKM_HUMAN	Nucleoside diphosphate kinase, mitochondrial	NME4	14	0.7818049854889862	17.249036912057846	NA	18.5686195117893	NA	NA	20.6076246316534	19.431722036334552	NA	17.5066495526899	20.2871474977351	21.079653537430147	18.070134249958777	17.6484537458866	19.030885732206727	NA	15.9440705341777	NA	13.5481515040002	NA	NA	19.2333291204634	17.068870600097	21.20702562351685	20.7510669046281	18.375613846335824	19.637266437859672	17.9486120942532	15.389312610107	18.18947113418055	18.05344506440815	19.11670542489552	16.603109877487327	19.191581244638	21.1148196582938	17.7060987581036	14.4056492064347	NA	NA	21.996729953569304	17.717735027127	16.900110418450048	16.192224748079	NA	20.40539282017565
O00748	EST2_HUMAN	Cocaine esterase	CES2	4	0.6764647751464342	16.79497493112405	NA	16.9478363438689	17.012436169110174	NA	NA	17.75739872864285	18.1378633059349	NA	17.715753467937652	18.019838179264	18.5029222053506	NA	NA	17.393386812101276	16.943273806124804	18.006651353678578	16.751077618561876	18.364377140038677	NA	18.242372995396053	NA	NA	NA	17.9735457436721	NA	NA	16.151864030296103	18.085028069310127	19.01899846710623	17.662535623788152	17.984474803479028	17.959185069753175	16.715026345317625	NA	NA	16.8421050632773	17.808265165772028	NA	NA	NA	16.303212193095277	NA	NA
O00750	P3C2B_HUMAN	Phosphatidylinositol 4-phosphate 3-kinase C2 domain-containing subunit beta	PIK3C2B	4	0.5256199262292969	17.739914387911604	NA	NA	NA	NA	19.3273608923914	NA	NA	NA	16.266697023479676	NA	NA	18.04393952899605	15.807171762237202	NA	16.87254930953975	17.44193896364685	18.30705255090467	NA	16.8191343003341	NA	16.8751299598692	15.11837471971255	NA	16.6923294954699	NA	17.6532963942986	16.150045008596674	16.0441723598474	15.98892860093015	NA	16.487815376450527	17.288134950707	16.880363219873974	17.668619625958474	NA	17.186574542671877	16.583698958057752	16.498910530094648	NA	NA	17.67587086918415	NA	NA
O00754	MA2B1_HUMAN	Lysosomal alpha-mannosidase	MAN2B1	35	0.6060621000613675	22.239718480076	21.5085590135812	21.81403966221255	21.833611802712376	21.869772600079024	22.026103216928	21.80480292083928	21.82950677485685	20.9721363343293	22.031306863221	21.3586389695303	22.4517111585986	22.589204854398496	22.087431987640052	20.480754090395948	21.4560075545536	21.07011763943735	21.056932909875997	21.574445597563027	23.01112416969095	21.250278310682603	21.903811512141	21.8294835238375	21.1549540557793	21.12395517243055	21.75064930396465	21.4322154956203	21.851754128761776	21.5255450251429	20.869447416085475	21.871213914448425	21.5511137158066	21.416380091497352	21.6935590836662	21.718922343573706	22.2215739337313	21.4485015970454	21.614018303745652	23.8642199777095	21.2976438471549	22.153732965410125	21.2031862179376	21.02651556360115	20.6005877358419
O00757	F16P2_HUMAN	Fructose-1,6-bisphosphatase isozyme 2	FBP2	2	0.47641986541327624	20.9401880001933	18.483775405157	NA	NA	19.2658307422537	23.084022365356148	22.51011218811535	22.4059282458564	20.63494935852395	22.718369620707648	22.946701951757	NA	20.858179793752697	22.1496865102184	21.41727964179625	21.449035162187897	22.88415582228665	22.38648612649935	23.950950318174797	22.606741578974052	21.2912233824673	23.36611720846585	24.017202507060095	23.7240617291669	22.5957200890444	21.5599906041636	19.7419748876296	23.0741456282377	21.4312305439114	22.2060304665426	23.33494050310785	22.044107002828397	22.2571358385712	20.6858130596795	22.41878276528555	21.661077538534	22.66476486384245	20.9499283671923	23.802926076439448	21.6756250682132	19.0103531875837	22.8712267064428	23.4447667631672	23.8710741895207
O00757;P09467	F16P1_HUMAN;F16P2_HUMAN	Fructose-1,6-bisphosphatase isozyme 2	FBP1;FBP2	5	0.6671390273970302	22.38822122562095	20.01064254686855	21.12375814422025	19.7801652896937	21.964541748425574	26.05942453008825	23.955024583402697	24.4699948245621	23.5932744402537	24.5220667605249	25.054345648313397	22.510505227808775	22.799317802291696	23.2418028889548	23.391053134840128	23.5453314284637	24.057634078477022	24.046568748510097	25.61736288325075	24.49184207121705	23.5635513406471	24.768737296458152	25.4150150887517	25.2063159363613	24.117160595364197	24.5150514076694	22.7688171110112	24.333179513692272	23.634713616875494	22.947241612852725	23.98779130830135	24.038189592094973	24.6838742895821	23.109633839850694	24.248929003446275	24.031709007565706	23.847122394493223	21.7888728653781	25.4592544838324	23.3363274354553	21.1545411911576	25.1941690828902	24.513980646832	25.4629242569022
O00762	UBE2C_HUMAN	Ubiquitin-conjugating enzyme E2 C	UBE2C	3	0.5410756396655249	20.128283717564152	21.06624650275785	20.36309744218525	20.8893505921839	20.9351865470303	19.0645086180046	19.8789673940905	20.3439995273933	19.79849569484505	21.03649578806165	20.4568592944816	20.3744855142009	19.9595197599664	19.7951094346172	20.2720864867208	20.0339523345729	19.9426614220654	19.9197958400904	20.0839307207382	20.500296846062	20.316339047857	20.2141782827569	19.8948457605941	20.7134990038236	20.4149015720566	20.2079928679705	20.5485616612161	20.5246368533198	20.3393337108865	20.5277591942715	19.9611486010117	20.134179740722	20.7432412199018	20.2158361212552	19.38532175108235	20.545024327554053	20.0495602672875	20.032499164013274	19.9822328864231	20.1028945444446	20.5568334905618	20.141146041453	21.4106607124619	20.2427312125731
O00763	ACACB_HUMAN	Acetyl-CoA carboxylase 2	ACACB	20	0.7196374356782648	NA	NA	NA	18.568072727243703	NA	21.1154849131704	20.09518379164075	20.5506982769542	22.145631205410027	NA	NA	NA	NA	NA	19.9243259989322	19.5626323615482	19.929357661592803	NA	20.1720439068411	NA	NA	17.6026079768204	17.5256653409131	NA	NA	16.6341110326574	NA	19.83122623124565	19.31722167332305	18.137240060884402	NA	17.895011456642173	NA	18.9103610406483	19.5829875575568	NA	18.72044880912055	19.25854996875325	18.4079237145072	18.458904927776025	NA	18.43431576465125	NA	NA
O00763;Q13085	ACACA_HUMAN;ACACB_HUMAN	Acetyl-CoA carboxylase 2	ACACA;ACACB	14	0.766961576426572	18.885258307605348	18.2028072597765	19.0193012284647	19.393035592313	18.9162793639571	21.419483077786794	19.651259634871053	19.5300807040711	20.552777683140853	19.4849266468184	20.667278342143348	18.3777603727621	19.139489549652	22.7763465770932	17.5985073101663	17.7958015860821	18.2567061201211	19.2940322899928	22.49087429422533	19.5383466487521	18.6487035221809	18.45972663627705	20.2820218722956	18.14407639806665	19.78766156804965	19.60320629276585	20.5959409910999	17.8783032267103	19.2857657486962	18.5151472551426	18.9647347304605	17.6219872149996	20.4542794636479	20.44688400362655	19.920339536879652	18.5462906303525	17.5311066372151	18.4362686785665	21.7278841638578	18.7110557558523	17.00005288548315	18.301342839727	21.0590647692162	NA
O00764	PDXK_HUMAN	Pyridoxal kinase	PDXK	26	0.5365471865096506	25.72818545231012	24.4686846098719	26.048579698636452	25.05179913619125	25.3808674478773	25.28396551997125	25.6023732975671	25.83396734824	25.21958524630415	25.2081419306063	26.683033358120603	25.923133118144904	25.403869598796277	26.0278383527488	25.6271874494623	26.1470298156814	26.000341469800706	25.916612432558452	25.76989611022825	25.0718466767622	25.260136458302775	25.96712688158715	24.3579725585026	26.1898591744835	25.695522881003	25.32853012206433	26.250076786074576	26.098031337375097	26.347486235451505	25.6423081576574	25.797933881336547	25.9298568939747	25.4541649778435	25.3924846252547	26.022462567015	25.86450094273225	26.079701579917153	25.0363227308463	25.706498396409653	25.65103472740607	25.4310427243272	26.1309034036871	25.893411049397404	25.93315796256947
O00767	ACOD_HUMAN	Acyl-CoA desaturase	SCD	7	0.6611552805863883	18.218526155682248	NA	17.52991041185	16.4715862585376	NA	17.4889454186558	17.4524204576202	16.4809949625752	17.3533388227585	17.2452086353853	NA	NA	18.1616360962486	17.41261923787275	NA	16.416105974878548	18.5069070193193	16.50545802992435	NA	18.73381244638395	17.135341773080448	NA	18.710370557046403	NA	17.521681147792027	17.43934613697115	17.2941087588614	NA	NA	18.7521839592026	18.1662711366349	NA	18.7909855370766	19.815222800698	17.893368063520526	17.264006246247	16.734308999579127	16.995914973431223	NA	16.0307238474375	NA	NA	NA	NA
O14494	PLPP1_HUMAN	Phospholipid phosphatase 1	PLPP1	2	0.3809601596373398	15.5391286329161	NA	NA	NA	NA	NA	NA	NA	NA	NA	NA	NA	NA	NA	NA	NA	15.9992107323211	16.1439737279952	14.817524829508	NA	NA	NA	NA	NA	NA	NA	NA	15.2422861036539	14.0359667816848	NA	15.21122496422155	16.2295585291594	NA	NA	14.0595130910411	NA	14.6442415347048	NA	NA	NA	NA	15.3534273964976	NA	NA
O14495	PLPP3_HUMAN	Phospholipid phosphatase 3	PLPP3	5	0.6873807013930529	19.86035999558585	19.1619619183719	17.76804876688345	NA	19.3757998817174	20.93789185496277	20.6192145674503	20.2579097805329	18.8619480150886	18.7969336652015	19.7725327608279	19.047451599969	20.7860201489521	NA	21.143870396237176	18.9508034330682	19.457030645727897	18.690799991423397	20.0321575159758	18.5052379834363	20.9292961696548	17.5704194174652	18.5234628798761	19.2775036343179	18.4106292522948	19.558061689286	19.113913306528048	18.9707287487103	20.241440731843294	20.20722303675572	17.7672824032246	19.21097431522745	18.331378094940703	17.2170500914382	NA	19.820189386615	20.0488781067822	17.4838943259966	19.492540733635423	18.9742806621237	18.91298834929	20.2127001461363	19.1292192831469	NA
O14497	ARI1A_HUMAN	AT-rich interactive domain-containing protein 1A	ARID1A	42	0.5189416628154311	19.77138176584767	21.0865875632321	19.71804567843405	20.166408781958506	20.6634366540498	19.920377214451527	20.8189098051556	20.3653545969621	21.1239104718411	21.103254333365477	20.42347206594755	20.534345903444347	20.14111422416765	19.541549522076	19.8370780764376	20.537737342712752	20.54920371256705	20.629809046279803	20.3530327482569	21.198441908004597	20.30189000844355	19.101914130175448	19.520762590623026	20.347787957619047	20.510673522456976	20.495769470955626	19.8026713722848	20.3836737386769	19.946159178041555	19.9981159545264	20.76571785511205	20.3183051790306	20.74398842659895	21.224287744623577	21.25540947696709	19.474108001330052	20.32468328930205	21.39128585950185	18.471978558544375	20.964360182799524	21.574212274334023	19.2895868688083	21.1275180488682	20.129552237014252
O14498	ISLR_HUMAN	Immunoglobulin superfamily containing leucine-rich repeat protein	ISLR	10	0.7237072739421723	22.717304871685	22.70294915616605	24.8101607088104	23.2897876288394	23.4292373057741	22.791383852472197	24.488490724898803	24.494156554669203	23.7095416227153	22.03343225921245	24.683024800013	24.7650006311303	25.32396874330069	24.406221492794028	24.6531248435044	24.917589768128177	23.524335034553197	24.4116077759669	23.10319338648445	21.281040852531554	23.5383234223874	23.862211587519347	21.52683722750295	24.1147002696517	22.649163901914505	22.827291476728902	24.7158847467321	24.168103847104295	24.9076263237356	24.1169219373726	25.0892287085711	24.83773211870427	25.068234980803695	23.1680472027125	24.110801193690403	23.7208902549572	24.67294420026195	21.558688291086497	21.084935278817696	22.9192504779595	23.21189696227675	23.7564260734272	23.3104209470404	23.0648752816479
O14503	BHE40_HUMAN	Class E basic helix-loop-helix protein 40	BHLHE40	2	0.49221580724910274	18.59304709841	NA	NA	18.760305323906	NA	16.863073534281	17.1550817937568	18.2157221040276	19.9678553181351	NA	17.436217018862	18.060077545185	NA	18.3885071216217	NA	18.6669892550665	18.3889071423346	17.0982300615737	NA	18.7563876491683	18.1637892831985	16.3546544202041	17.9644774378746	NA	18.2687209385436	NA	NA	16.8524174494479	19.3226550447948	18.4132292735279	18.1590016263699	18.5650742926191	18.3752531196621	17.8721253022238	19.0766011930457	NA	19.3497137741248	17.4974967280322	18.3366301580112	18.183237998833	NA	16.3006909264884	NA	NA
O14508	SOCS2_HUMAN	Suppressor of cytokine signaling 2	SOCS2	3	0.46599652888995513	NA	NA	NA	NA	NA	NA	NA	NA	NA	NA	NA	NA	19.3954533708383	NA	NA	19.1926931721942	NA	15.8454388238538	NA	NA	NA	NA	NA	NA	NA	NA	NA	NA	NA	NA	NA	13.9321717047132	NA	NA	NA	NA	15.2606293848858	NA	NA	NA	NA	17.0219115309039	NA	NA
O14521	DHSD_HUMAN	Succinate dehydrogenase [ubiquinone] cytochrome b small subunit, mitochondrial	SDHD	3	0.4705060152806777	18.76534216748965	18.4278395407411	19.4476113212814	19.6004781793247	NA	18.089618767254677	18.8356133950266	17.783976497349023	18.43469239266905	19.165880637546152	18.05284296617075	19.046668769664077	19.6901161693202	19.2183493780444	16.8608518104542	18.5279556583678	18.8157418777293	19.506449729746052	18.9024175711881	20.4389791989696	19.0061669436025	18.146105099206352	18.681769772632947	17.874585896740754	18.9883817289514	19.007389048065576	17.8632339809688	18.4647951715511	18.5193743536294	19.2099981948102	18.486067756419452	18.9502913425972	18.8373027756889	19.8129570560716	18.7057561055444	19.2044692948536	18.5930960199396	18.7350590109141	18.6577374855887	18.854434225957657	17.8026219405246	18.8714925989705	17.9413202212263	NA
O14522	PTPRT_HUMAN	Receptor-type tyrosine-protein phosphatase T	PTPRT	2	0.4955848972558431	NA	NA	NA	NA	NA	NA	NA	NA	NA	NA	NA	NA	NA	NA	NA	NA	NA	NA	NA	NA	NA	NA	NA	NA	NA	NA	NA	NA	NA	NA	NA	NA	NA	NA	NA	NA	NA	NA	17.76391354647075	NA	NA	17.97205444747835	NA	NA
O14523	C2C2L_HUMAN	Phospholipid transfer protein C2CD2L	C2CD2L	7	0.5548642546289457	18.758364712179027	19.910771083512376	18.77777980566935	18.498580031573	19.1439284947949	NA	18.2555072816341	NA	18.2680745655285	17.8727463755187	16.9237101998322	18.43248591068145	18.043834520919894	18.4169130003641	18.2427887032021	18.70646981808035	19.1977220317382	17.43832425156675	19.2591295262082	18.625258719160698	16.617376062324	19.8536333126196	18.974845672185275	19.625208245215028	18.3030775252563	18.7981028467508	18.836955331622	18.406312640208853	18.7319777059567	18.646552588669675	18.641623864900097	18.85118018461587	19.2226651141518	19.894293708988776	18.8628773544071	18.40531948173225	18.611743883577	18.3639458881482	20.369784106866	19.677947903269448	17.39979685955845	20.199661127806927	18.2801543650075	NA
O14526	FCHO1_HUMAN	F-BAR domain only protein 1	FCHO1	3	0.46209938208495616	20.43956246283265	NA	21.1775070109928	18.5432930492519	NA	NA	NA	21.1321419185585	NA	21.24348664587185	24.4874716151746	NA	NA	23.6069880263539	19.0397817944579	22.4065248681158	20.4319856382809	22.7880131112313	23.3955076073905	21.7769235038106	17.955271627158652	21.77679138397835	NA	NA	21.893780788197702	23.3471177111954	NA	NA	21.7791713179208	21.351529391292203	20.4994833930934	22.3651537745819	17.9726779928279	22.43380659819475	21.7887802057949	NA	21.9701236114432	19.120520915970204	21.75009368041875	24.2393361511161	NA	20.524331390869	20.7957931615504	22.0225629128777
O14530	TXND9_HUMAN	Thioredoxin domain-containing protein 9	TXNDC9	6	0.5766033227275046	18.442948715647148	19.140711186195425	18.881750142533953	19.437940263854976	19.407253632393378	19.3561640862104	19.3717255248128	18.884852504466973	18.4791822997341	19.1754157641961	19.020840796268548	19.7292403236016	17.9669611900274	19.6895101075546	19.3124347150454	18.507526910013148	18.075949891964	18.794709322479	19.15485336726	18.5513716517349	19.3119929298788	18.86371205284755	18.81858857146505	18.087652819046347	19.095240041557553	19.053700566018577	19.30246562740355	18.779700291934503	18.5545983956866	18.9154631158216	17.773267150251	18.6871417121657	19.8661316290384	17.2770601535309	19.0249216239033	18.761464133158324	18.2894954683259	19.849742917025452	18.3506101378013	18.7810269209097	19.062246076352775	18.080605598161277	19.147887590792926	18.25354413835375
O14531	DPYL4_HUMAN	Dihydropyrimidinase-related protein 4	DPYSL4	11	0.6139260867133339	22.06881104948235	23.2483074007081	20.3720907957194	21.3711046066013	21.051802776382697	20.6226482470274	21.578147153352496	24.28170585051945	22.019781207078	20.810814781698895	21.934706253777694	23.848339737698	22.27086944399125	19.774341096161052	22.2105254382052	21.7005562147771	21.700810124593	21.04212338809765	21.6154300294162	22.980621562582797	21.35785960772978	21.447144468157497	24.551377841398903	21.4846042773601	21.5751591801083	21.9473663758966	21.77983539080945	21.8347814371249	21.16352208154295	23.0672708998991	21.7005134706569	22.132470224037547	22.0371101010987	NA	21.6307187605409	21.60040803039805	21.0363720211621	20.2524307415918	20.5741417108755	21.7113165712668	20.8191070996282	22.6514589619473	19.9446267158065	22.116770985747053
O14544	SOCS6_HUMAN	Suppressor of cytokine signaling 6	SOCS6	2	0.4439286419735975	17.1760806018244	NA	NA	NA	NA	NA	14.2115147619086	NA	17.215992033682852	15.1674427933552	NA	NA	NA	17.76162438090975	NA	17.7543482939502	16.892834444209	15.7226142485273	17.2904724197345	16.80292959761525	18.4441907209545	18.12367917029	17.5412321772164	NA	17.3725676024902	17.58679499622075	18.144471652076906	18.691656307775247	16.1744657146559	17.0421314060897	17.047369025654	17.808090958021353	18.287559858643	17.7456541536711	19.0434940391238	NA	17.18643109773145	18.6556753106776	17.926966957742202	NA	17.1145538962284	NA	16.3440991375919	NA
O14545	TRAD1_HUMAN	TRAF-type zinc finger domain-containing protein 1	TRAFD1	16	0.5890935023308285	19.1107193459525	20.053620976655125	19.38112138616425	19.455069935664575	20.4512675678249	20.349581029478248	19.86191939882205	20.0309759085267	19.858363712796375	20.4606873426479	19.84204778892025	20.201348477065075	18.5809781425092	20.6405803505802	19.223966506037424	18.9966406019739	18.8648348724005	18.5908841638249	19.303832407976124	20.321405432755498	19.7482951140373	19.4491237691354	20.1192551488797	20.5033999109109	21.9088787903853	19.361943341178225	19.02790438618785	18.9303892565919	19.8870832683655	19.43967959523732	19.369469367644687	19.2075813304354	20.393778523286173	19.963982098134352	19.923747158417	19.6223850697497	20.00156567736255	18.6237126098186	19.853081343781252	19.007666556824	20.2949611548077	19.5063459023866	18.51513004759835	19.611383959576848
O14548	COX7R_HUMAN	Cytochrome c oxidase subunit 7A-related protein, mitochondrial	COX7A2L	5	0.6056073260978283	21.296420394794374	21.90055243310595	20.487220493989906	20.61428128863905	21.38923101235735	21.312520348238948	21.36931131499815	19.5374128196471	22.158263233340303	21.577612125884123	21.33988376586983	19.9774936179985	21.246913715311074	21.17953599132353	20.7455032763942	20.1946782447311	20.627156108982227	21.02690807573797	21.018042279829224	23.66610171353895	21.0414141273281	21.191453835690695	22.464697683393553	20.717819793169497	20.5878379654152	20.5061114270813	21.37850010289295	20.91748374122035	20.982356150661552	21.64057570023293	21.97339178784845	20.151636109706573	21.6896569756618	21.78773244685205	21.2100356462431	20.210524628756772	20.491408487596352	20.124916505624448	22.0599602032844	20.80992706293735	20.2695345430706	21.4036732335609	21.105306977371875	19.229861732024975
O14556	G3PT_HUMAN	Glyceraldehyde-3-phosphate dehydrogenase, testis-specific	GAPDHS	5	0.4969195874189602	18.50328398802605	19.2210984721143	19.0967773059046	19.886908239502176	20.23673876865993	19.875639668470924	18.4930197280173	19.5106925558237	18.905209292533275	16.789552106753725	18.531401722376323	19.6477560065539	19.147040945367777	17.891029808342772	18.842298864888978	20.1953202751513	20.1134711501162	17.040343906932627	20.133098211871022	18.2930902431274	17.884115669461124	20.029775972399975	16.6018331887204	20.79138802780705	17.4974314807623	19.595733633776277	20.11848183476612	19.513564703690776	21.3992771089833	19.0808187160548	19.7677967736941	18.5294938155482	19.347231125601375	17.794049452542126	18.705868855610973	17.334359437438323	19.34476976356867	18.70319517556725	16.94669746411655	19.0872056411677	18.141435577723424	18.4485101928465	17.93521331164975	19.581533124725723
O14556;P04406	G3PT_HUMAN;G3P_HUMAN	Glyceraldehyde-3-phosphate dehydrogenase, testis-specific	GAPDH;GAPDHS	4	0.4463359684137488	29.5754048623907	29.9097817452969	30.3045108795777	28.883600965940296	30.685744726603296	29.0286270595862	29.1402078147406	28.84020416898375	29.1751145946402	28.922544258491996	29.671393932839	29.6457618928355	29.4311530934604	29.1158830680493	28.9225833324513	29.885130932257297	29.1880067683782	29.416244381239	28.4818831297286	29.3526419804796	28.92030786908445	30.767323044642396	28.5347128749066	29.561508732631	29.0695535597335	29.3235859765175	30.609868999506247	29.1983842717226	29.2047568905685	29.761271370021497	29.6721295299545	29.0847968713332	29.5741342752397	29.240337765347	28.88953003811465	29.75447615104205	29.0495566584552	30.0142666445857	29.6316701175316	29.2207138929103	29.9554037598348	28.4682728855889	30.4293871415829	30.43204700949685
O14558	HSPB6_HUMAN	Heat shock protein beta-6	HSPB6	9	0.8091893169889841	18.3983076789911	17.889052471481797	15.0461595841317	20.210900494575903	NA	19.757158676567	21.5767251268731	21.697700621064698	18.9302715595504	16.6553744829594	17.4939608474867	17.8484605752922	17.757708514828998	18.0604349377448	22.1981823757469	18.8939459805811	19.943904570811	18.12125571206665	21.60067169589655	14.8658168442164	18.67468841199635	18.7094548534245	17.2757101078369	NA	NA	18.2121670164195	16.8623074228084	20.077837011816275	18.7428184791138	19.4963183766161	18.83372199358235	19.0313613670696	17.7658232813525	NA	15.4764242514377	19.3087332392502	17.975039712111425	NA	16.370802146695297	20.6081046389129	19.4662471977568	18.363898780641	NA	NA
O14562	UBFD1_HUMAN	Ubiquitin domain-containing protein UBFD1	UBFD1	13	0.545099765994447	21.0692735127734	21.4603829361429	21.3346586034516	21.22719073902175	24.2689497356885	21.3953845642727	22.39337427463585	22.2371339239618	21.68289197968825	22.386298108294604	18.654876433120503	21.1970047738807	20.194464362002503	22.4066054860904	21.047263186173097	21.318738086172903	21.3899555464946	21.9053366012911	21.41777274957885	21.6742457123715	21.0001837391699	21.089131706471	22.402836192483495	18.7344418355467	21.8815935840298	22.0673238484942	21.77422150998205	20.2119076229701	21.443158058065727	20.999362896468497	21.6786544125001	21.3203168445345	22.512855551107172	21.678247051508503	21.4569338205849	21.1896111180122	21.431001229108546	20.4549806847242	21.199443242171952	22.228729835246053	21.1062177581707	22.2269800183145	19.7503466926337	21.210149739774
O14569	C56D2_HUMAN	Cytochrome b561 domain-containing protein 2	CYB561D2	3	0.540016557103375	18.6856843952219	17.683487970174752	17.2544379630753	17.7207528783058	NA	19.4085484136882	19.6298859460797	18.5087050033042	20.2256821001168	18.8931536676309	16.4501291433242	18.985203029234	20.5359720005815	18.1787569937161	17.5178491934088	19.2974628586222	18.3792435153342	18.5586797401461	18.0925702704105	18.8445732302885	18.8000792708018	19.7166686493594	20.1356649370433	18.9188157097276	18.0757598350564	19.4798581301325	20.4298433450147	19.7316635981408	19.6208634714987	17.7256472581373	19.1712623247896	17.2687685886786	20.0161319485172	17.8938369806887	17.5405627596149	18.5470627578458	18.3936497066617	18.6164373952349	19.311112095231	18.6337325477906	17.1452075854303	19.6835173097093	17.7997351989527	NA
O14578	CTRO_HUMAN	Citron Rho-interacting kinase	CIT	7	0.5761386934135134	22.035088302526127	22.04182766842	21.28436796426807	21.801860516943226	23.516183784907525	22.6163265893946	21.0097195950995	NA	NA	22.500523921133	23.3960142478549	22.004276353794975	NA	22.494568075836	NA	22.029148748134748	20.9466021480335	NA	21.89136922002555	22.01896468226355	NA	22.67277506265228	NA	21.7243620806227	22.89183455125805	NA	21.7215709108466	NA	21.535840535217925	22.363907057495048	21.0087578989291	21.67021199308615	21.2499497188189	22.802267460176623	21.7212151402894	21.674534122942475	20.2788185659046	21.6669054844862	21.365793085339423	21.46599580201947	23.2492303052349	20.1539970850419	20.9829096260469	22.192492007883
O14579	COPE_HUMAN	Coatomer subunit epsilon	COPE	21	0.5169318363045008	22.868174046556952	21.722131719128775	23.3378881480607	22.58132638477285	21.2872792751366	22.30797753180315	22.672808116238528	22.6187299125694	22.468557829236325	22.68748358702685	22.4157996995705	22.43005749008575	23.368364465664776	23.171833189745627	21.9920756500354	22.70744967206465	22.62323345053815	22.76289285991725	23.335505533021	22.092716898844976	22.363967521873494	23.27250867475685	22.753559265163503	22.25880496914235	22.530452731847703	23.73112525215645	23.095647998414098	22.850569375911853	23.46770373317165	22.0523632010686	22.811718245690823	22.9360269510927	23.17246791019865	22.835131377816147	22.5851062559209	22.859222371024075	22.94546402248705	22.4961598737042	22.571688478976597	22.55388542716225	22.429001246742	23.41870062814775	21.646017119303178	21.75235445100765
O14594	NCAN_HUMAN	Neurocan core protein	NCAN	24	0.8491922683512051	NA	NA	NA	NA	NA	NA	NA	NA	NA	NA	NA	NA	NA	NA	NA	NA	NA	NA	NA	NA	NA	NA	NA	NA	NA	15.9364225354233	NA	NA	NA	22.537021500459	NA	NA	NA	NA	NA	NA	15.7529765646367	NA	NA	NA	24.15483543354085	NA	23.016038815293697	NA
O14602;P47813	IF1AX_HUMAN	Eukaryotic translation initiation factor 1A, X-chromosomal	EIF1AX	9	0.449718497861435	21.3708134681884	21.0165499399495	19.779044993806178	22.201852538100997	21.774796602465926	21.2296097466393	21.4030738403674	21.5797459268699	20.656640002057102	21.464814307817576	21.395063663246077	19.55842492254535	20.57832243943335	21.350482411974397	21.262532045072753	20.451587319911603	20.615768662074053	20.95444164209895	20.9566195813362	20.7210702289598	20.779957809995953	20.07376985666245	20.87045102152225	19.917976081160376	20.203211141260276	20.065651923938496	20.639033168781	21.261025313856525	20.824309486508294	20.2189531930754	20.675945146940876	20.906644003883727	20.627251006482098	20.2044013418146	21.095182742232	21.1947777978302	20.63491822290445	21.435566925410853	20.76458303345935	21.02327076933505	21.796979132629996	21.656267091642597	20.4272007207986	20.4192322732073
O14607;O15550	KDM6A_HUMAN;UTY_HUMAN	Histone demethylase UTY	KDM6A;UTY	2	0.4668654511611152	20.67816653696185	21.1671688794582	19.9360089205135	20.8968457983411	21.2485247970554	20.5601431289267	20.0218920556599	20.7164954327428	21.3171128711259	20.44468821734915	20.2950041194715	19.1383498385998	19.513279578277	20.4932899699406	20.5497650844926	21.206580397714	20.6867877430561	19.887816997265652	20.2581908441748	19.27159701018925	19.16597861329185	20.580585148761	19.94606191721065	20.4570387375143	19.2286700727516	20.8716627878322	20.7657462497519	21.0810021575012	NA	19.74529402628	20.1040608607911	20.7830000780325	19.81559156241505	19.747872740547106	20.7145569023558	19.5512193369231	20.1932468975249	21.015416642704	19.7902165968482	20.0271648830373	19.324357180457	20.8159802544728	20.8186703223438	NA
O14617	AP3D1_HUMAN	AP-3 complex subunit delta-1	AP3D1	28	0.5061323391432653	19.21937215777345	NA	18.065439630729895	18.74661954275755	NA	17.2434149643564	18.827707601130573	18.36657496143735	19.9475091180702	19.1773332832788	17.36491643488165	19.819062077929573	18.89013982519795	19.777710249566972	18.5904538734548	19.356166111937704	19.3186708412449	19.115354314565003	19.135799567876	18.6205828478661	19.41347983921925	18.528262752201424	19.07341755307715	NA	19.16597097902195	18.90830961724645	18.963704243056625	18.8385489720607	19.554593007986348	17.948288014489627	19.50235643459125	18.87605617052835	19.0968891284465	18.629616533722448	18.245461272501828	19.0715756943673	18.4728273062005	18.81600430251715	18.92686222389575	18.940730724210425	17.055628682394875	19.635899658603805	17.59285378943505	NA
O14618	CCS_HUMAN	Copper chaperone for superoxide dismutase	CCS	16	0.49307636447733927	22.798930012147576	24.6434964794425	24.1578734357001	22.868360728201125	23.1867039760425	22.3278158371354	22.5725788369926	22.87775894522972	22.130412105187	22.71667665977735	22.99146870185885	22.9847832811476	22.33527100250065	23.909938963891697	23.1603675564397	22.55396026542615	23.3135912942166	21.970219580743603	22.945427898142476	22.5089930276553	22.6136167708105	22.9750807171267	23.0904194363221	23.5390979637725	23.2144813763852	22.4574789947465	23.1857355829987	22.799366992742147	23.03472255820325	22.7972236208242	22.7201121215187	22.83403939992833	22.522847090917	23.37272531271795	23.21852864423585	23.0022672769462	23.06164013458313	21.83361779421045	23.13163191290679	23.36736348121265	22.18687442078295	23.976156269610147	22.8077329145066	23.7619442820506
O14638	ENPP3_HUMAN	Ectonucleotide pyrophosphatase/phosphodiesterase family member 3	ENPP3	31	0.8582916638143702	20.9070661870614	NA	NA	NA	NA	NA	NA	NA	NA	NA	NA	NA	21.2369944605557	NA	16.805089457070203	NA	NA	NA	NA	NA	NA	NA	NA	NA	NA	NA	NA	NA	NA	NA	NA	NA	NA	NA	NA	17.831998905657102	NA	NA	NA	17.7208623115094	NA	NA	NA	NA
O14639	ABLM1_HUMAN	Actin-binding LIM protein 1	ABLIM1	24	0.6649634083157779	20.15986571353815	18.32856092116645	19.679217652349298	18.582558649351803	19.4928588776716	20.225593346314025	19.9569562886053	21.025465963208543	19.50509688493535	17.452702659858097	18.474912377826023	21.43799952188633	19.908445704739204	17.52774433392095	21.9956498258648	19.9632340280842	20.62579052153875	19.159706277384252	19.221493603531172	19.472431938276	21.61162622004725	19.667075413219223	21.0314688228176	19.4321617069166	17.868520953747726	18.4965199895713	20.736538548602297	19.9203102450807	19.077441816829072	21.0008222269398	19.7059027823247	20.0144623192478	17.972296910475375	19.4195353017514	17.929807169474547	19.31213763586175	20.109174855771226	19.8132010076134	17.588794231963625	19.572670819779898	19.44078145299	20.243675469926025	19.7947792223213	20.0940348113613
O14641	DVL2_HUMAN	Segment polarity protein dishevelled homolog DVL-2	DVL2	6	0.6253626407629505	15.611492745691876	18.28081286190045	16.662342324352373	16.520920275563075	18.9220356830654	NA	NA	17.7253649591961	NA	16.7461251319585	16.2454322345793	16.441945091482822	NA	18.647882651481204	NA	17.647616497082698	17.3756097167047	NA	NA	NA	16.40215397328145	NA	NA	16.1074027071185	15.4109912057896	15.929257521087774	NA	18.8791868913907	17.1791798819688	17.8733539639544	NA	16.0656118092861	NA	14.671404116368002	17.5829792188764	16.2671312774743	18.13931173039695	17.842782909162352	16.7985654092156	NA	17.158587315903752	NA	17.122860617308348	NA
O14645	IDLC_HUMAN	Axonemal dynein light intermediate polypeptide 1	DNALI1	3	0.48730690296101387	NA	NA	NA	NA	NA	NA	15.5412971383545	NA	NA	NA	NA	NA	NA	14.9228311377474	NA	NA	15.6456570744356	NA	NA	NA	NA	17.9937539249048	NA	NA	NA	NA	NA	NA	NA	NA	NA	NA	15.5795159527865	NA	14.1574516590986	NA	NA	NA	18.052469066796	NA	NA	17.0352698967002	NA	NA
O14653	GOSR2_HUMAN	Golgi SNAP receptor complex member 2	GOSR2	10	0.4658563604312617	19.677552735476095	20.055878011748124	19.87004625269373	19.812778566945724	17.911895909758847	19.976336123013574	20.1175074182933	20.785631502398424	20.627941775477	20.613852151417277	20.4356872111872	21.059597207381252	20.2342053930171	21.379079029729205	20.375273092170097	20.74828136757645	20.5267745152241	21.052906982896975	20.8208479867578	18.3486134512384	20.15799251537865	20.26362158743585	20.636334469015175	19.944154684373373	19.6090064343986	20.9530141637438	20.5309163987489	20.498972108020222	20.607713897735	20.1184456910576	19.728876549720653	21.01127068853455	20.802051024735125	20.08961354143517	20.0273919124246	20.792209549499276	21.096176194257552	20.486518515775	20.29544656367553	20.6049689442478	20.72418081903225	20.214130599716427	20.180139603950273	18.413285025650524
O14656	TOR1A_HUMAN	Torsin-1A	TOR1A	8	0.5311777842033529	20.530918248718898	NA	16.4028461131231	19.143078475448547	19.2796867781682	NA	19.9016541489036	NA	19.79201778838215	19.2487289005605	18.22627479307675	19.7562567665769	18.1770657230642	19.3344257779149	18.27453858617605	20.1312260187531	19.976662144327996	19.7715304783763	20.0802091223611	18.2546681520338	19.63752021567005	19.553413051214	19.527579738434852	NA	19.1803092270253	20.56863037125195	19.9736447673129	19.5712806824083	20.253462271362	19.1747626905434	20.2087530795484	20.224213399250175	20.5129357311294	19.1859604507858	19.90138982406785	19.185397610418875	20.3706412470778	20.0700867746458	18.897269662283176	19.7405454084805	19.012725080309224	20.4524876684282	18.895210537479752	18.6022611597398
O14657	TOR1B_HUMAN	Torsin-1B	TOR1B	7	0.6327873928084655	19.9885008232028	19.5892334721859	19.7493223852731	19.8732167583746	20.8481252375289	17.735201815562	19.8694876831061	19.1582619431396	19.7639426019795	19.507128454976	20.0264316326673	20.741730665042	18.4308809973903	20.0153827322845	18.5118649091174	19.6445951718274	19.69839549481905	19.4964238171431	19.7019063143497	19.82398222245445	19.8913793051447	20.6779578375393	20.8872990072326	17.2443882536948	19.926624503465803	19.3558169291549	20.2719650481916	19.9870927936121	19.802425546579947	19.5920732805939	19.7123081154882	19.39639277565925	20.9999724907565	19.9374696314825	19.5601794363705	19.1319547271657	19.2657256248179	19.9824679187076	19.7176591513041	19.5447286239822	20.6079139771372	20.1532143852851	19.2785452931887	NA
O14662	STX16_HUMAN	Syntaxin-16	STX16	3	0.5850847115877938	18.5831593190097	18.452297719956377	19.3065701470315	19.961368121821025	19.476149753945876	19.9754371814073	19.33004319338488	19.9907047382696	19.354435426333275	18.067423600213772	19.234146492454876	19.7600140447105	20.342509324379577	19.288708307501075	19.352632161750375	19.057160629755003	18.8983415075402	18.4924663435197	20.119427499170826	18.82595472960067	19.711360619336425	20.51570186390867	20.494069794083828	19.7023006030382	20.110003861468325	20.250054392200973	19.6567305387293	18.5306381743279	18.8931462313791	18.720182077139725	18.64491637170825	19.445336054897375	20.280177540020773	18.5430024176285	19.353375393340375	19.727992676175	19.0255096199707	19.0208349340529	19.2579178144235	19.752545011931723	18.5188388357981	19.765626714926324	20.389296655038628	19.055079813315572
O14672	ADA10_HUMAN	Disintegrin and metalloproteinase domain-containing protein 10	ADAM10	21	0.5567256966187478	20.202549333536375	19.9378870734175	18.73714779824045	19.529130404838547	18.691814547179096	19.7226295378547	19.477940846551753	20.453318925317753	19.529703039592597	19.796263910387225	20.25211485102185	18.7799940790168	20.688643663118903	20.2681206025286	20.58571936874855	20.0142776048254	19.73531989194153	19.2128852061359	19.8844131719997	19.68936433912755	20.4105586442827	21.1549579624135	19.8125119828142	21.021720936924723	20.021167984191525	20.7630619135682	19.85142710000025	20.182401749724423	20.734845547922827	19.918163295465902	20.6884348264348	19.7275058367394	20.369762976691774	20.4850917961853	19.334665479475575	19.3628191342712	20.2734157634487	20.0643126763585	21.5185321942298	20.705472472701302	19.8595633106379	21.22371675448	19.9351218876373	20.77601693624775
O14678	ABCD4_HUMAN	ATP-binding cassette sub-family D member 4	ABCD4	3	0.6149750711960763	NA	17.8804665898977	18.649571928718153	19.05195054313875	NA	17.0459091575429	18.450623469474827	20.1848730071292	NA	NA	NA	17.1586195925024	18.5511394887385	18.261773507525294	NA	NA	NA	NA	17.090238731325	18.4788770460497	NA	NA	16.6010395866818	NA	19.21246231694633	NA	NA	NA	17.6009026741892	18.1810735766606	17.8499233255115	NA	18.40529706706623	18.29947999992228	17.4328835495785	NA	17.7756933790035	NA	NA	18.8239260712754	NA	18.411487281853	NA	NA
O14681	EI24_HUMAN	Etoposide-induced protein 2.4 homolog	EI24	3	0.508917168196888	22.803938723355596	23.3291824022631	23.2723389069727	22.7779349648874	22.4904463125885	21.8745586118879	22.6177151273354	22.7269880213077	21.5765817840539	21.8254708114437	21.0782501072109	21.8195956605561	22.3310270687822	20.558515345117048	21.9855682139495	22.280852141536197	21.5498481227605	21.573706975961095	21.4958844505653	21.8274933911695	22.2043788880943	22.5560402364865	22.2037897045753	21.5559744457204	21.963250510408848	21.5782183083094	22.27367520583475	22.017875137689	21.9412038944784	21.9829727622391	22.18747725185505	20.640234748232498	21.613032246179	21.4027344443743	19.6209244598709	21.8499052390894	22.226415865224197	22.5091588834171	22.1502827107298	21.7800110792002	22.3591733002755	22.9338729136653	20.8603108148552	19.9750997955669
O14683	P5I11_HUMAN	Tumor protein p53-inducible protein 11	TP53I11	8	0.6221620663859966	22.2562978486668	20.6623907465241	20.4811846897972	21.2805914426952	20.4215651008529	21.8992202307534	21.9330045462203	22.394820873844253	21.807048151752152	20.8821603961376	21.822237843652204	21.9630074525466	21.9344846264709	21.6208819933282	21.7391257782406	22.218167868920304	21.210566375802	19.519950031227303	20.24434137176295	20.769035099210797	21.9427138871849	22.63235423756495	22.4900251820615	21.0739668345198	20.73290732597325	20.60364330732735	20.5639119568552	22.77151134990395	22.584015365317	21.8675218032661	21.852660630498104	21.6134839103832	21.64203919491765	21.569397958944975	21.5907553300016	20.704160622528153	21.742259478257903	20.96497872405685	23.408012283147027	22.070526403912265	19.42357123416685	21.94127950780133	23.159337575201853	22.52054397034975
O14684	PTGES_HUMAN	Prostaglandin E synthase	PTGES	5	0.7422488860551774	21.4305241406576	20.1312945781865	21.9728935567662	21.8378058432125	NA	24.711989864635697	23.15387929801285	20.2348256247139	21.336722423137548	19.1453483410512	20.9833388384699	18.585788472958697	21.1582116098285	24.4856603808988	22.3073086384	20.66775094914885	22.4494657701532	20.9996796626361	20.862306765005197	21.92744252870935	21.6376540319924	22.180474519001	23.780674870951497	22.10107015358765	25.4061074973386	24.1963061144698	18.795721337477996	20.8272911691489	21.25160611897825	21.872144586329	21.76363663579835	20.907370822653498	22.7169454092185	23.4110988214312	21.0814927687019	21.0883979599326	20.9848688177296	20.789916404281097	20.5902366088989	22.12595751761175	21.044034921747	20.1138962588952	21.00091262228295	21.2862401007975
O14686	KMT2D_HUMAN	Histone-lysine N-methyltransferase 2D	KMT2D	2	0.397055926239837	15.8733648691476	NA	18.360208892833995	16.638936101054497	18.456683272456	NA	NA	18.5640324367932	18.731083090074097	18.5697123132498	NA	18.2107259382205	NA	NA	18.426646825578295	17.726839021836	16.9614279429955	18.163154551104	18.301204339530997	NA	17.956751245804696	18.170754968254	NA	NA	17.89692787345575	17.637577896055095	17.579114096956648	NA	17.334234611604348	NA	17.599816686690097	17.454994418058398	17.1493665917799	NA	17.761119927591597	17.552859302190697	17.5388328785465	17.98643763379025	17.7140424319281	NA	NA	15.7464859079705	17.317725433800998	NA
O14715;P49792;Q99666	RBP2_HUMAN	E3 SUMO-protein ligase RanBP2	RANBP2	2	0.48974420666514434	13.8205676475035	NA	NA	14.385047993848	NA	NA	NA	NA	13.6049310653526	14.7620377598133	NA	NA	NA	NA	NA	NA	NA	NA	14.2276415199964	13.6674373819196	NA	NA	13.4403413670766	NA	NA	NA	NA	NA	14.0962683965209	NA	13.2444479853421	NA	NA	NA	NA	14.8725760965766	NA	13.5439775817792	NA	NA	NA	NA	NA	NA
O14715;Q7Z3J3;Q8IWJ2;Q99666	GCC2_HUMAN;RGPD5_HUMAN	GRIP and coiled-coil domain-containing protein 2	GCC2;RGPD5	2	0.4586065326755392	17.069353872538848	NA	14.2665890565402	NA	NA	NA	16.4036703569374	NA	17.46966454699675	17.2422827669319	NA	15.0847262028434	NA	17.507476677936552	16.3857451094447	16.20619767249845	17.03942452130045	16.25478961888085	17.6366227001723	13.8807185899132	NA	17.3761154748195	17.8537707353184	NA	16.53731651199185	16.690799143893152	17.749474071605498	15.96916002913445	17.5370931445658	NA	15.80773563977325	17.1772412746596	17.2039061822908	NA	16.4449855284752	17.2043320299132	17.60840873930635	17.31712361391855	17.1209712007534	16.870725664007	14.132532112237	17.797706682257747	14.5969398372775	NA
O14727	APAF_HUMAN	Apoptotic protease-activating factor 1	APAF1	5	0.6237740946547117	17.4342254306932	NA	18.035957518804096	NA	NA	17.1399605427613	18.2139357422825	17.0130717282436	15.766034937088	18.3926410317826	NA	18.7930376097196	NA	18.64948617617155	17.7625233617156	NA	16.2446323298141	17.3606532598273	NA	17.786710363801	16.3705586901486	NA	17.3042342169715	16.398820093706497	18.0693886574695	16.6760453964945	NA	17.1757463921242	16.032371233410196	17.67945081778965	17.0035798159	17.0043358615084	NA	17.375453901121197	16.6759859473203	17.894462303967	16.3731142134242	18.5062870654676	18.4463529622676	16.9979564894722	18.247737277229295	16.544855948500448	16.949604046876196	NA
O14732	IMPA2_HUMAN	Inositol monophosphatase 2	IMPA2	2	0.49769130604227846	20.4790208568737	22.1908959217903	21.7374377543321	22.6011531854952	20.5354169147656	20.047140220733	18.4159571736173	NA	18.8774158681455	22.09491524128467	20.769978251492	NA	19.7554144279759	18.9157899041999	18.4211709885612	18.52396103644	NA	17.6937699040573	19.855557235159505	18.0145009402674	19.4517149849079	16.1632880119922	18.4517432833907	19.0346362418571	19.3896476709706	NA	20.3320736529118	19.6505195782469	NA	18.6902274326201	16.074030384051	17.482879851895	18.4391411550519	19.1629436836301	18.8049845107901	18.7884259603448	18.0597062330496	20.6360761441275	20.7160260518584	19.9213334124273	21.881747333643	19.7235035991643	21.2401254321246	19.5942024576946
O14733	MP2K7_HUMAN	Dual specificity mitogen-activated protein kinase kinase 7	MAP2K7	10	0.49179538847994586	18.490381835266525	19.8296345129885	20.1130248051401	19.170520301176552	16.9042115928248	18.902770009257452	18.784239255240102	19.47122243338725	19.781367171191704	19.5340794440961	18.7169386147672	18.8930609028648	19.4000461177228	18.915062554295552	19.759705955499797	19.2835574853652	19.0391669072882	19.13941931728725	18.0917141397565	19.480779164065748	19.02603463096005	19.1952240087916	18.606093820085547	18.4014147163511	18.6611443381753	18.822069104943047	19.2741621125616	19.201794507249097	18.3588728221035	18.69541977577665	18.5448976517586	19.34893195275	19.77450632832295	19.3189174761698	19.8316580618841	19.0908807131928	18.25084347589005	19.4325999516745	19.3945616706382	19.611097022436052	19.1556615850312	19.3537521894338	20.5963423556762	18.1412455696504
O14734	ACOT8_HUMAN	Acyl-coenzyme A thioesterase 8	ACOT8	8	0.7057022011742613	23.019142291783	22.8857874175088	21.3300648489772	21.5390854821222	22.16666292990135	23.422417937693	22.14259535039285	20.0301568460078	23.551120852137625	21.2317773674354	22.19496864390205	21.88427273385215	21.6109420908442	20.4088103747996	20.027847274794496	17.875618373637103	19.858687749770347	20.089363190132197	22.353608350988097	23.9894126132236	21.5363483711182	22.0813107483495	21.326159082306575	21.528688294391248	23.155182336184197	21.57857925917915	22.873348344065302	21.1305840100473	21.9240255594364	20.7801689278533	21.1164142123439	20.9418390707549	21.583577677406	19.4140542755025	22.878453330670176	21.1015001786746	20.5154008318952	20.820988466396997	21.61384783451795	20.8068327049985	21.2165945617119	22.4955742244097	22.32809028187545	21.0313601931545
O14735	CDIPT_HUMAN	CDP-diacylglycerol--inositol 3-phosphatidyltransferase	CDIPT	8	0.5121313986716299	23.14213536949575	22.659993214106375	22.956067614847175	22.853893915372375	23.0786921907259	23.951255082129027	23.802061864249175	23.0649070569926	23.6435107328235	23.8441161842643	22.7806798212001	22.890945092899575	22.7326278603099	23.646247992712325	23.7184288817402	23.18628260860246	23.24251743853496	23.084331022963312	23.2691529779283	23.5857538089824	23.130484269277424	23.2509630212693	24.0160651704363	23.745321844766	23.030682172191852	24.037779538385152	23.1139414323802	23.1806576244237	22.99906460098315	23.9471983527503	22.975278282451377	23.213794297623274	23.5512181958051	23.6388395539225	23.08834483142745	23.1961885961163	22.99005794823245	22.529364278498075	23.801910564810687	23.661436749285627	22.596409695670125	23.0108725921639	23.8763336681533	22.775751440580652
O14737	PDCD5_HUMAN	Programmed cell death protein 5	PDCD5	5	0.6575806096585488	16.73153528646995	19.327004721901048	17.0151836530929	16.8195202862982	17.205020925393	16.6646026704544	NA	17.15817781880155	15.095550376522102	17.6250478237437	18.1821543269498	16.534584659062453	17.4979284929341	16.7688331465057	17.52786593933765	16.0269264302775	16.9499831359334	16.9410549252052	15.4717872463163	14.9059729429495	16.7636191567111	16.6365828039836	16.2052120411642	17.010701756082703	15.923681889548751	16.8395949783375	15.6828765830763	17.52948574305275	15.99363032882	17.6254982690269	16.460928758169402	17.1127441204692	16.0706563779405	16.44708337813715	16.9308331294575	16.4061845558823	15.9504058172702	18.062672641069653	16.8192968457326	16.54415020971605	17.6211310824863	16.99961430594915	16.53649191021865	17.74912552561415
O14744	ANM5_HUMAN	Protein arginine N-methyltransferase 5	PRMT5	25	0.5162828633213878	23.0245983091556	24.1185688826193	24.23663013957613	24.1562494488507	23.403193136265372	23.543989665259403	22.729462298973548	23.3766846812605	23.179883428888473	23.99782218835075	23.440486640092473	23.0019507443856	23.262754058367747	24.230197329679655	23.0916082463751	23.114287407623	23.55040442401545	23.5346131732813	23.4260927315467	23.95395974787577	23.63851399918915	24.117693527239695	24.4173301934045	23.9404555214361	23.0485616898885	23.6417772570537	22.937730082413204	23.00130558921365	22.8197893711527	23.753179979006227	23.0228382972235	23.3804257248074	23.32148355505705	23.8976325838441	23.5704070347259	22.477296353567727	23.252119260340773	23.23837173066165	23.0737887175759	23.1431063877157	22.916686592846823	23.40228815732685	24.1708688223652	23.74249495863005
O14745	NHRF1_HUMAN	Na(+)/H(+) exchange regulatory cofactor NHE-RF1	SLC9A3R1	33	0.8125423319218757	21.656796756832797	20.3684193332459	20.5795150336702	19.987017735728895	21.5158328785441	22.434730715587847	22.80304070450373	21.637625283236403	22.990270924352	21.3031176913873	22.45011301802	19.73652550841271	21.42189408260075	23.346915480292772	22.3897366122941	20.9389053449877	21.754289006222272	21.6423890476032	19.960337773829448	23.1680494151341	22.7996621912879	21.5938242714155	22.0084998853537	22.8600998790597	22.753210313672177	22.11124276755685	21.756563266581143	21.8006773833418	21.210970138052	21.5430915865908	22.463001053007325	21.4426470990874	23.523321563853397	22.2372388377579	22.962048462282148	20.3297903794973	22.0438049966078	20.801108435633573	21.3326260511843	21.8839111256511	20.731082906271	22.341266419285496	24.712402682843297	22.227415900355897
O14756	H17B6_HUMAN	17-beta-hydroxysteroid dehydrogenase type 6	HSD17B6	2	0.4343060335517102	16.7768926484437	NA	15.5214242704842	NA	NA	NA	NA	NA	17.443323926091	15.35495175725	NA	NA	18.68549245212755	NA	NA	18.014418307723048	16.7791969329543	16.6934962141374	NA	NA	NA	NA	NA	NA	NA	NA	17.7893858722637	15.6749507437199	17.40834843474555	NA	NA	NA	16.727843171635797	17.039789204961004	17.9816665139558	16.06789670182	16.43814047773595	15.6534509106371	NA	NA	NA	16.3220424744725	16.7689430022371	NA
O14757	CHK1_HUMAN	Serine/threonine-protein kinase Chk1	CHEK1	4	0.5744848954615381	21.65964124867105	23.933426188604003	22.496534829274	23.73461619329585	22.314687749796	NA	22.10429107308605	22.761279901097	NA	22.494099775452295	20.8750511844794	22.5485522857976	NA	19.739800895391397	23.5535014332244	23.8266265167236	22.7795059319115	23.3545220556887	NA	20.32940533996475	21.1595856350602	NA	20.1191539793493	NA	21.966479875314903	20.5841493548893	22.8251054174134	23.867590559753	22.077506061422	23.3267805081433	22.7411054230451	23.602154099581	21.69426623409005	21.3253117960749	21.99631346313545	21.818433331253352	NA	22.2279760735726	22.18341119270485	19.597964129726694	21.4612478124143	24.9365623563347	NA	NA
O14772	FPGT_HUMAN	Fucose-1-phosphate guanylyltransferase	FPGT	5	0.5674576198222552	18.915486218189	18.7163812640991	20.483306422141997	18.3943318328905	17.981751573193797	18.49779836486325	19.076787495005696	19.7249727922502	19.2402732641916	19.5908105515101	19.310409201903298	20.814630083169696	19.079923456693	20.605964692325397	19.3117262821917	20.1365791777426	20.87010382967345	19.7500792554847	20.224917983311947	20.231720450793706	20.636544979928196	19.9618221708676	20.212282299061748	19.4832008334807	20.37297142085335	21.0200348619289	20.0107990504517	19.33438589866995	20.089733906276	20.01289925557645	20.070778232487	20.1159985736296	20.11124246989095	19.595341426499026	20.135044773655075	18.9340681012188	20.1685974222964	18.639918171511	21.3246979922512	20.232724907048897	19.4022593489153	20.5059059115904	20.0180242822976	17.504317498648998
O14773	TPP1_HUMAN	Tripeptidyl-peptidase 1	TPP1	18	0.5734849101103704	26.192269378450305	25.5637728419537	26.223792631694877	25.50070813998495	26.12344897831655	26.389673074444698	26.7538202518198	26.173281717765715	26.845481273572275	26.43453082771955	26.487409427703827	27.355421076718	27.644749455471	27.909856490311448	27.1872786918009	26.7582828758899	26.523899000351747	26.9257271178912	27.4271322437123	26.6829464348274	25.7941727592055	26.57058345681385	26.389961776011223	26.411116747343375	26.96399360632145	26.226370415724972	26.81445146719075	27.462936204657257	27.5837606793729	26.8832583018854	26.817719497415176	27.205059428770326	26.87105717271977	27.296397838707904	26.431028648908924	25.925637360712702	27.179902031344497	26.109965197223048	26.78503571806568	27.080682125634297	25.7780307537496	26.432084657102	26.246302954194555	26.219406558739
O14776	TCRG1_HUMAN	Transcription elongation regulator 1	TCERG1	30	0.5837321714784314	22.406654019994825	23.67003805295255	22.49431605011255	22.8259302003799	22.28220537624735	22.018188232054	22.60573532027487	22.4098930491892	22.587199144640753	22.35976353181185	22.044916255595396	22.4726335801852	22.19729614723745	22.432455349219698	22.42113370729119	22.101322848832297	22.36057490768285	22.29666071266255	21.89361409166335	21.814555819348698	21.877015179713503	22.22117409456635	22.16153423846655	19.853353773297897	22.582762281013352	21.915817649043	22.1574855549592	22.6499868826374	22.003658214230704	21.71723680524275	21.9028412538787	22.249000455511453	22.377944985821102	21.214877794223803	22.097399995461103	22.11357813282205	22.119360551535294	22.36516632498127	21.6093434936612	22.35773572018385	22.503125205086526	21.9211198828169	20.74418162310985	NA
O14776;Q5VWI1	TCRG1_HUMAN	Transcription elongation regulator 1	TCERG1	3	0.4737789496404151	17.862748257727702	NA	17.6846618357294	17.231574777122603	NA	NA	16.8510373408336	NA	17.7460936985255	17.6665858254576	NA	NA	16.2748058933819	16.9980196715495	NA	17.3985239873301	17.6111736710077	17.8547789350028	NA	NA	NA	NA	15.9294813288162	NA	NA	NA	16.5262316008598	17.7824131943816	16.501985272655503	NA	17.4444152350281	17.1599792965686	17.200627301346348	NA	NA	NA	16.7181959957119	16.6252273756322	NA	NA	NA	NA	NA	NA
O14782;O15066	KIF3B_HUMAN;KIF3C_HUMAN	Kinesin-like protein KIF3C	KIF3B;KIF3C	5	0.6291897995075026	20.007705145315494	19.96351020018695	20.1255393027437	19.79393166870055	18.8355270545888	19.2521514331571	19.4351704325021	19.606184432121452	20.7824476669579	19.774962839678302	18.7391379098133	19.6242940145471	19.1710338498181	19.6429565333657	18.948842672353603	19.47857829420105	17.9024842728004	NA	NA	20.7248003847318	18.1602104871616	19.56059723631185	19.2246102963593	20.1648919432124	20.0372447536569	19.3570603431329	NA	20.170885704422	19.4717536956556	18.7429490066152	19.835423882985	19.2609746684322	20.512306356035	17.6988523564422	19.5887656777389	NA	19.6992209982204	19.5312580917685	20.224158186578	19.7268500293509	19.80948843357515	19.8962789452002	NA	15.3054042963489
O14786	NRP1_HUMAN	Neuropilin-1	NRP1	10	0.6801264889007377	21.2909328540907	19.030733299448148	19.220087184930975	19.58536981365353	20.3062108932966	20.69777283018825	20.774340805471827	20.5435517277316	19.63216645652195	20.926422994972754	20.602688793438197	21.56488084965523	21.5626917124962	19.723143546889276	20.99934216782745	21.161930086012347	20.780560339250776	19.9663286910126	20.510537611304247	18.618614479829247	18.994163792292696	20.32104491941365	19.792065966436127	20.923107385200424	18.834334951453275	19.023044547456877	20.0698855309266	21.0950336882831	21.075890283568853	21.476303154998902	19.86744042156175	20.4823238854254	19.979436847461702	19.03813862884955	20.181474097818104	20.7227976206047	20.738944053629048	19.989304082231996	19.1484616764844	20.73011693267985	19.818455762128902	20.0088689254396	18.3645978060536	19.873915028226275
O14787	TNPO2_HUMAN	Transportin-2	TNPO2	9	0.6436136740396098	23.24079080659115	21.5243325313581	21.054800497658427	21.0494833683273	21.3441336811256	20.59997674190685	19.76992553549875	20.2802339726913	20.9389176871282	20.31896069612438	21.38843935170345	20.511466225239676	20.571911910281106	19.8739955142664	20.226737762959	19.855249209994497	19.87765079312775	20.532498450405523	19.596605944087976	20.97931773084865	20.731509751714853	20.2058418817297	21.45171554655845	21.5229686316645	20.573652736511	20.8955132018106	20.319030546296652	20.111001556153248	19.45316249888735	20.380188808503924	20.50606112761635	20.509278215664576	20.925502755676273	20.85435215854888	20.5472490236458	20.2692669775335	20.1116090254925	20.403334961712652	20.27008046953755	21.057779410366077	22.135469151638866	20.012574460472152	21.421068449451603	21.78337596449965
O14787;Q92973	TNPO1_HUMAN;TNPO2_HUMAN	Transportin-2	TNPO1;TNPO2	8	0.4517925304609926	22.9546566326545	23.847685286239702	23.388231283238905	22.9092943378484	22.959053972411652	22.7596061932058	22.6309024204232	22.4714569012501	23.4561025762781	22.953105102483	22.8700442784762	23.17279038382795	22.40346422790245	22.7828450818531	22.5799676278607	22.16817484359285	22.3126886959086	22.411358000731163	22.30046916465885	22.8014327058455	22.844734110108003	23.0906595140843	22.773334326952053	23.0385828725903	22.381176322859	23.050976790906404	22.437237100903	22.4333644477714	22.0819304694574	22.350931027378152	22.3580021239404	22.11473696698735	22.8794628146186	22.4147714032394	22.7183130168339	22.3862450119293	22.1392705727031	22.3534310762505	22.229587669890748	22.5252993562428	23.130057289609702	22.7140656515618	22.956374794238503	22.6127064829718
O14788	TNF11_HUMAN	Tumor necrosis factor ligand superfamily member 11	TNFSF11	3	0.6662454809893883	NA	NA	NA	NA	NA	NA	NA	NA	NA	13.7377251285058	NA	NA	NA	NA	NA	16.5653664566523	NA	NA	NA	NA	NA	NA	NA	NA	NA	20.1257932534688	NA	NA	NA	NA	NA	NA	NA	NA	NA	NA	NA	NA	NA	NA	NA	NA	NA	NA
O14791	APOL1_HUMAN	Apolipoprotein L1	APOL1	13	0.7589830140930611	20.419806140775876	21.614287076482988	20.69172114614385	21.8442900228636	18.99957046664785	22.987665554539852	21.997870969221022	22.264656116955223	19.343824574483875	20.724459519192948	20.8129194629016	21.125746977533975	20.98025781520475	19.29512666540237	22.537755118718472	21.6363732863184	21.110193065866227	21.2782430755329	20.428700052935973	20.74505693302545	20.34371260840125	19.9765882793098	19.8361789560943	21.556063368820674	20.090340965551473	21.6767323720299	20.846565216838	21.6445693582548	21.4723993732138	21.55244254012745	19.5791824519204	21.450249098133852	20.3666819849979	20.956097850169876	20.3582402397658	22.3975495831967	20.9325299589311	21.5982363672895	21.716211357519548	22.947062743147	22.342739162552952	20.68586352627305	17.2210279191048	22.34160148396493
O14795	UN13B_HUMAN	Protein unc-13 homolog B	UNC13B	23	0.6355249967669907	16.57689250017365	17.999999244026398	17.4876686722991	19.66294306551245	NA	17.6945426414179	17.78683555553155	NA	18.0240155396304	15.849998532378375	NA	NA	NA	16.71650079865725	18.018087264353348	17.1359326417597	NA	17.4279255298603	19.136635944361498	18.3104303496977	18.1973812703517	19.56216517342995	19.2955957108337	NA	16.68768425985565	17.9433206201842	18.70804481561465	19.2715751810224	18.2955985898928	17.331259229384	17.6047596398101	NA	17.350449422343274	17.6013278652972	NA	18.390082728411425	NA	16.4486494870087	17.739933655320677	NA	17.1001386761183	17.555372508502373	NA	NA
O14795;Q8NB66;Q9UPW8	UN13B_HUMAN;UN13C_HUMAN	Protein unc-13 homolog B	UNC13B;UNC13C	5	0.7609506583312717	NA	NA	15.7256644352192	NA	NA	NA	NA	NA	NA	15.6531358203025	NA	16.7528790590488	NA	NA	NA	15.51732095302005	15.466323436456925	15.576126685079476	NA	NA	15.1452638125045	19.1484151797368	21.1667304469106	NA	NA	NA	16.610404873399922	NA	15.762486705794776	NA	16.25547835579885	NA	15.7017252521052	NA	NA	NA	NA	15.724014388853824	16.018257691832474	NA	NA	15.72501305098045	NA	NA
O14795;Q9UPW8	UN13B_HUMAN	Protein unc-13 homolog B	UNC13B	5	0.6086108062277232	NA	17.5912165613427	15.491707023738	NA	NA	NA	NA	NA	NA	NA	NA	NA	NA	NA	NA	NA	NA	NA	NA	NA	18.4537248808595	16.9880020701971	19.4867284948156	NA	NA	NA	17.4423574792145	NA	NA	NA	17.4401791883207	17.302430775517	NA	NA	NA	NA	NA	NA	NA	NA	NA	NA	NA	NA
O14802	RPC1_HUMAN	DNA-directed RNA polymerase III subunit RPC1	POLR3A	20	0.5910129656097864	19.371816169996276	20.964066050910976	20.021248987753197	19.0606599036376	19.2581180859284	20.465078583789403	19.802796492630648	19.65193263964832	21.50794133323465	21.00700202122795	20.09033622240245	19.58916965478085	19.33750201411895	20.5579613610039	18.77938193301805	19.0498627949865	19.650849106984023	20.038507169959576	19.7449278080599	20.266466024043275	19.1880028829659	20.451405661850952	20.292084851569847	20.762529099866548	20.134802897700503	21.607596304029627	19.329704751806	19.352197422186375	19.50247313565733	19.6541117984622	19.268818504356	19.9640611280197	20.622531111235723	20.7275325970417	20.178631312626777	19.213092948256676	19.15992400772552	19.026784466253147	20.422730605521053	20.36380928002965	20.6072656037725	18.7667552489937	20.5472524279948	20.6638554700534
O14807	RASM_HUMAN	Ras-related protein M-Ras	MRAS	4	0.6905994435205822	17.7193007292342	NA	17.7655344921174	17.56690239710195	NA	NA	18.655540249783325	NA	NA	16.0483060394417	NA	18.3395797336021	18.640761149893	18.4545852956851	20.4251207589369	18.6344326588862	19.079327839968	18.3788622768458	19.9426440796802	NA	19.5802298157311	NA	NA	NA	NA	NA	18.9694935654263	18.869290346266705	18.647751627368	19.4970863820269	18.5558993744786	19.261513012198	18.6796796453856	NA	17.600807163203925	19.2705210043661	17.8682216697809	16.9937162493751	16.3212362990501	19.62369568153795	18.63719899683965	16.780984004679098	NA	NA
O14815	CAN9_HUMAN	Calpain-9	CAPN9	11	0.11134874317349712	NA	NA	NA	NA	NA	NA	NA	NA	NA	NA	NA	NA	NA	NA	NA	NA	NA	NA	NA	NA	NA	NA	19.47184446791935	NA	NA	NA	14.4137538390476	NA	NA	NA	NA	NA	18.9868880665067	NA	NA	NA	NA	NA	NA	NA	NA	NA	NA	NA
O14818	PSA7_HUMAN	Proteasome subunit alpha type-7	PSMA7	13	0.32651919936339335	21.912720283519548	21.684597780988	21.3591052390636	21.6526188733122	22.1997103028927	21.818351195355476	21.0850453140382	21.706854273475297	21.123064222951072	21.9427266160406	21.569655331095596	21.71470578812265	21.195497552164294	21.9342732000825	21.58747921488125	21.0043874036326	21.9597151364833	21.577009719354702	20.9102372496008	20.9176553974766	21.564635901043623	22.393686718661648	21.8911371727659	21.659195312061797	22.246499157265703	21.5106755484451	21.276075297582597	21.519518855439223	21.917031761015448	21.4762482584848	21.6196591471998	21.715812776662	21.8489391445336	21.884919465544	22.112572707108683	22.0992113977213	21.7641893682676	22.2099554586182	21.5053565670665	21.894359489979298	22.088789156522623	21.4206207971477	22.258423261989904	21.84417986932695
O14818;Q8TAA3	PSA7_HUMAN	Proteasome subunit alpha type-7	PSMA7	9	0.40539776301840913	24.49124794458715	24.5842893210215	22.53910978478865	23.856109474851323	24.64258128153885	24.194776163888324	23.97868272455385	23.339236564481	23.7156819173079	24.4498219098056	22.9823690079742	24.0352122124874	23.6310154067428	24.636541617173677	23.61268328963495	24.074030562075748	24.62589536649875	24.208302688103306	24.0797198453428	23.4496023255993	22.8507826819176	23.745173830213822	24.48304781784355	24.297047258473427	24.356012533491885	24.135923428236502	24.45608809270345	24.100384000280847	24.234825928514503	23.69367953680045	24.23156880766785	24.1382405448514	24.015444787673022	24.06751478001565	24.42438270730505	24.354205013740753	24.226321284984177	24.39953793763995	23.848200443588503	23.91592349123364	24.14080743393185	24.23491994877685	24.029363561889294	24.816059801319575
O14827	RGRF2_HUMAN	Ras-specific guanine nucleotide-releasing factor 2	RASGRF2	2	0.490510196994006	15.2318877226085	NA	NA	NA	NA	NA	NA	NA	NA	NA	NA	NA	16.2068981421434	NA	NA	16.784115192692802	NA	15.009180659659602	NA	NA	NA	NA	NA	NA	NA	NA	16.38846214939455	NA	15.3862595417299	NA	NA	NA	16.6037618077397	14.1512860891298	NA	15.85915241478255	13.974699117312401	13.1095174130361	NA	NA	NA	17.278519704873553	NA	NA
O14828	SCAM3_HUMAN	Secretory carrier-associated membrane protein 3	SCAMP3	14	0.6772058547515083	23.171343311595823	23.94808496118625	24.10535869295929	23.732644867373104	24.9878407867959	23.340826750497676	23.273864122728405	22.87499003678245	23.5521067416973	22.551155464873	23.3356052224058	24.1448308723203	24.34341921930605	23.7745975627767	22.785307445907	23.53365858203392	23.07660784547	23.5500923610683	23.24391985278935	22.3812965519117	22.9110869136343	24.01135387866705	23.44319196246595	23.4532114675807	23.6073949878601	24.167520862270624	23.647917046509924	23.8493718084292	23.29131540986805	21.7756406196494	22.71859840063087	23.4323448324909	23.42176143759075	22.9776612895799	23.20391679429125	23.088304071894548	23.28712501220755	22.8477619799156	24.02099331841465	23.409782649229125	23.6438020025696	23.4740107825802	23.121859098486553	22.6054083486967
O14832	PAHX_HUMAN	Phytanoyl-CoA dioxygenase, peroxisomal	PHYH	5	0.6202606486937596	22.832095288642996	20.905930559169	19.4122917508243	NA	23.540614033568097	20.188286845772197	22.050949293879796	21.7805840137077	21.63212783028725	22.1823872388387	NA	20.9740683179831	NA	20.39688746326665	20.7103843513163	20.003038171946898	20.8179670604494	21.1149463268098	NA	23.4460013389398	21.347494894446	NA	22.447735762902397	20.7466804133322	24.540199654094447	21.0712332781792	21.8022648927438	21.1240721769869	21.720995210579296	NA	21.12034636870185	20.920269815955898	21.7303843217338	NA	20.3816232118283	21.4308138028931	20.7613198779806	21.668522199608997	21.896475618628997	20.47331186458435	21.9429842874824	21.7483189953843	20.83101915461	NA
O14841	OPLA_HUMAN	5-oxoprolinase	OPLAH	86	0.8050343559485624	19.5455936127138	20.140638659694353	21.261027475919448	20.028793640406825	17.998236762362147	20.3818647838923	19.617217075915	18.9985207219447	22.23118792178905	20.220472385803554	19.7939005653834	18.3933256381968	20.2549286739238	20.2569351042566	20.2467352537248	20.75945523680865	20.221612648348906	20.341236161037173	19.71562856470765	19.8856910072053	20.08017684493028	20.800421929326248	21.425704028727612	21.42544498648595	22.738346148559387	20.75777853447386	21.0534264143999	19.947148300086596	20.928987702867452	21.409161188677615	20.140068091883855	20.3904801473594	21.151860555972313	21.882264344454924	22.68431865269335	21.309719933220727	20.280017377913527	16.65918179724185	21.82454566822595	20.47228714078505	21.12432993345535	20.670010842352504	23.37303583271185	20.379460212872125
O14867	BACH1_HUMAN	Transcription regulator protein BACH1	BACH1	2	0.48807796625283983	15.8625218822549	19.17938571134	NA	NA	NA	NA	18.4714614035283	NA	NA	NA	17.6368608203309	18.0938676171371	16.6873740423856	NA	NA	NA	16.2019753710612	NA	16.9791104428887	NA	NA	NA	15.3371020878857	NA	16.965510913961502	NA	17.7458739008671	16.1370127053857	16.9294416322443	17.0361839933554	15.6337490563438	NA	NA	16.5728136349346	14.3500396121563	NA	16.2037675853007	14.8979820668239	16.5926552166149	NA	17.1567138535286	16.8939430854657	17.1374566325751	NA
O14874	BCKD_HUMAN	[3-methyl-2-oxobutanoate dehydrogenase [lipoamide]] kinase, mitochondrial	BCKDK	11	0.6308017524096424	20.68983996668508	19.5775840593554	21.291742607702737	21.1528549997784	20.52763631717295	20.853047686035602	21.990763440998197	19.0551329059807	20.385792910215176	21.0210627673298	22.1845047248804	20.62097069526515	20.551480722250822	22.358043100835022	21.2590889359466	20.59011070880415	20.3292338794024	20.94594569413685	20.5825714244664	23.605991145968552	19.48732901527005	21.64643454471273	22.3326690426779	21.241542123912453	21.64650481032985	21.34634824634705	21.011874952087197	19.7701157913031	21.79778332143905	22.0478443975786	21.292650406811305	21.59744116856925	21.7918212462795	22.6673053809321	21.357644831927047	21.1433306854906	21.905994619749677	20.5094402529001	21.9420639224962	21.6880744923791	20.2897542638233	20.8439159747307	19.884562907891222	22.32847457266265
O14879	IFIT3_HUMAN	Interferon-induced protein with tetratricopeptide repeats 3	IFIT3	29	0.6530838664494194	21.844545545266023	22.607487712969498	19.686640059839075	19.94639736929995	21.674567268681677	20.9178846068449	19.8368524121144	18.489814625964	19.0796421013193	20.117277834013827	22.18900540789415	21.618308783649052	19.41280306684385	22.949408681772237	18.7097834274269	19.2216903382835	20.150488253128326	19.602777761259823	19.4896165976991	19.61087716493385	18.83267412640685	20.758418106148547	19.377681071440847	20.0530401622186	20.8390962079472	19.60709494016505	21.207936086369227	20.3091181217293	20.919803472359	20.107567267366903	19.88311300773585	19.8879009708605	19.988712083186023	21.373860707336	20.312791657858803	19.925698793196354	19.47983863065535	20.9475548470757	20.6331239544499	19.680868559267353	22.20225799423595	19.513220288824822	19.71628836057055	21.251277255801327
O14879;P09913	IFIT2_HUMAN;IFIT3_HUMAN	Interferon-induced protein with tetratricopeptide repeats 3	IFIT2;IFIT3	2	0.4456847478085073	16.639989549202674	15.96920116055185	NA	NA	NA	NA	14.956558792602449	NA	15.6062001699601	15.284292687752677	15.594947506010952	17.3901467039823	NA	18.26111548046713	NA	14.7526235314435	16.1278286695454	NA	NA	NA	NA	NA	15.346592703801075	NA	17.042198733222875	NA	17.275432182436223	15.07760997524865	16.025789857786947	NA	16.4523847278969	15.100776480822926	NA	16.218152537272125	NA	15.6971006846292	16.3627059919708	16.172376658217473	15.5862487681536	NA	16.28165892133655	NA	NA	NA
O14880	MGST3_HUMAN	Microsomal glutathione S-transferase 3	MGST3	12	0.6178660994136291	22.597428285332477	21.06708241975815	21.303551969872224	21.48085186542285	22.88534155306968	20.1448037346431	22.2690059635447	19.768306702805223	22.3482046859003	21.222954759327397	21.503869261415	22.30054021590675	21.0531344138734	21.6982862768666	21.24285776597635	21.5815960504748	21.8117622211718	23.07650984588925	20.561864575512327	24.33177864632255	21.3660076433187	20.855060489526903	21.3644855693672	21.2427771180383	23.2579105682413	21.8800910359893	23.345097050136353	22.4011657809673	22.3171157544082	22.0137033786796	21.695360040767905	21.8834382316048	21.4168414446631	21.7515974765046	22.6614023906968	21.9014927532969	21.7757493129638	22.0658042546838	22.4458056051768	21.5324052322025	20.948380561095753	23.1727632334682	20.4278538618762	20.96968221624565
O14893	GEMI2_HUMAN	Gem-associated protein 2	GEMIN2	2	0.4563558659709778	14.3428990380905	18.8165767503623	18.3831285348796	17.5885266658639	NA	14.5831789846881	NA	NA	NA	18.22503073225055	17.9576426008998	17.0206231883023	17.70856740989	17.3960797126253	NA	16.5422921167431	17.3065648791891	17.318182517529998	NA	16.3446681733268	NA	NA	16.0475338335106	18.3284617759987	NA	NA	NA	NA	14.9942187762928	17.3355780250618	17.36300391605365	17.089585494725	17.2897801173182	16.9906204045145	18.2042988809982	NA	16.6423337428278	18.207830802305	16.6428393885496	18.1501842951716	17.74207257467505	17.10912766250155	18.2286386329263	NA
O14896	IRF6_HUMAN	Interferon regulatory factor 6	IRF6	12	0.7036059200292306	19.19812777453568	18.37245200157475	20.957428784063374	20.915149727611897	19.259842716102103	19.690020270232623	18.791319076319898	19.821735593225497	18.8621849792448	19.1287790436329	18.774259798064403	19.945484392565803	21.33210440032705	18.750619790886624	20.50443030151645	19.2673619748277	20.896304922333997	20.05209674847415	19.0890287984504	18.95010873431295	20.345295475567497	18.714112876231397	16.69037753722275	21.6306361195634	21.3516107113763	21.98577102617005	19.5747522096505	19.445457304155273	19.1316799995135	18.1713282660954	19.5969780100293	20.172000871602073	22.1369667815235	19.1372803528521	20.103929188419	18.4735304500087	20.4509942650704	19.5701189854243	19.4055876679951	19.5327277124789	20.5833936764118	20.964772142406545	18.974931404903753	21.183592225047903
O14907	TX1B3_HUMAN	Tax1-binding protein 3	TAX1BP3	7	0.6401105262619545	23.0082114870684	21.019604566004094	23.251706183636877	23.470694678147	23.978142047972774	23.28081855608115	23.5883905777548	25.0055117976432	21.757498288696	22.087631332401223	24.1822481866972	22.165790152979024	24.229407508428626	22.82103078881325	24.43362543100955	23.416199669286	23.5531386832891	23.0150154244181	22.67579538107425	19.899307309315347	23.02122761259385	23.6158152605547	22.300116176166963	23.75653927272587	21.2856625866781	20.7635606592723	22.6431252944178	24.331110776703248	23.2278299441018	24.30947211685475	24.213716928267345	23.470490607641548	23.600355317958652	22.5705698751542	22.6961133746825	22.84991365138785	24.1351508918021	23.4676767861471	22.7701438740659	22.753708253610547	22.099782910480847	24.490399531355074	23.805865550272724	22.877544332052597
O14908	GIPC1_HUMAN	PDZ domain-containing protein GIPC1	GIPC1	10	0.6063319705035767	21.594474214383048	19.6699409528905	21.681213301265903	20.8426070606224	19.515084968014097	20.407507751092403	20.922735582455104	20.434893930796804	18.883941092124353	20.1374543988971	19.875705210434297	19.50961947248605	20.8053043453115	19.9758978979588	20.056696629231748	20.5578966630034	19.287903876858	21.183614748114103	19.0197354197239	18.783760780441902	19.994980772873	20.515224778404153	21.514488268369853	19.8076071678545	20.16765786023435	20.4143723316016	20.0444446715503	20.99516382889675	19.931082661718204	19.623249215681003	20.3598055196537	20.1360160392003	21.167138320572302	19.2877783680653	20.4999009247916	19.9123293437709	20.1234857893187	21.2142680843181	20.0308683572613	20.6730174471354	19.9752889985674	19.923494882997552	20.45544600219	19.525295502808603
O14910;Q9NUP9	LIN7A_HUMAN;LIN7C_HUMAN	Protein lin-7 homolog A	LIN7A;LIN7C	3	0.6059568876230719	18.163149874343	18.5841052598207	15.8934764982333	19.2737121694394	NA	NA	18.4698106237048	17.985931284641147	NA	18.08773714339	NA	18.0980167917853	16.2985474915614	18.8872486374132	19.6889070917537	18.2807594368566	17.7771539375927	NA	NA	17.7161875438019	NA	NA	NA	NA	NA	NA	NA	18.2524162444715	NA	18.7806523052034	18.1557177508738	17.272149893242	18.50945342734	17.9762707801777	18.343026378972	18.7214232655817	17.4034673149523	NA	19.970459234578698	19.3748434830399	18.2300169698143	20.7159456416949	19.4659362217464	NA
O14920	IKKB_HUMAN	Inhibitor of nuclear factor kappa-B kinase subunit beta	IKBKB	20	0.6503889416939529	19.875506288416354	19.310713014541648	18.905572419744928	18.76069976172345	20.4062046040137	19.364318068189903	19.305277157826453	20.121582073664	20.5775668816149	19.415423456864	19.3161100653202	20.213617344786897	19.896819080515648	20.262382856431103	19.768158435085653	20.218095277579906	19.8137137894393	20.8138325469883	20.4271211340467	21.1109034878514	19.805773556133	20.274702529799452	19.0835439918086	20.3451458613611	20.2031275171122	20.49081562230335	18.9675823479554	19.62272232560275	19.5691542989808	20.5066091172247	19.9171394942882	20.03514044496525	19.9674047333039	19.8441645198405	20.4473852197614	18.67170092437015	20.046662036635603	19.12740726969265	20.0132481748407	19.643870554468705	19.053559242158	20.1746380207222	20.6119342935782	21.1108133696601
O14924	RGS12_HUMAN	Regulator of G-protein signaling 12	RGS12	2	0.4549685074435071	NA	NA	NA	NA	NA	NA	NA	NA	NA	14.9669532735124	NA	NA	NA	14.8007619032313	NA	17.0717821928422	16.46287955476835	16.27585433700505	17.0325822329056	NA	NA	14.6366949915522	NA	NA	16.0370635065432	NA	NA	NA	15.3840274439166	NA	14.49767405925525	13.9278067274404	17.5818715978884	15.9843022963118	NA	NA	15.0443731634102	15.874460424777052	17.741230731276552	NA	NA	NA	NA	NA
O14925	TIM23_HUMAN	Mitochondrial import inner membrane translocase subunit Tim23	TIMM23	2	0.4532364857349697	17.0170786669271	16.600575854521146	17.86954648527485	17.2904910402481	NA	13.673977583805	17.3274090327726	NA	17.144512480426098	18.523447553742	NA	16.753528227702	17.451645772836997	17.88831360814475	NA	14.989169567007	14.7696360496192	15.4652816386917	16.5989842086202	18.8311983116364	15.5688018180293	15.4755674745255	18.3886038269817	NA	17.0342382938842	15.8379400740198	13.3848816917185	16.58426798943305	15.827937835666347	15.3881356197817	16.6142744933073	16.1715750679023	18.26033940248655	18.14134963416915	18.0643096522644	16.4097221673773	15.864207294864748	17.1804861910946	18.0312632951724	15.674628846991	16.9491492055706	17.344097992827948	NA	NA
O14925;Q5SRD1	TIM23_HUMAN	Mitochondrial import inner membrane translocase subunit Tim23	TIMM23	3	0.5422180136227172	21.574570269978153	22.078057607729953	21.655609966837197	22.144656671566096	21.330296828812	21.6428794299445	21.8444265739109	20.762950952067847	21.477206347537297	22.0669800420796	21.2614722490093	21.38784502069975	22.11818430206285	22.519325152622	20.380829076834353	20.9218667821539	20.793840146218052	21.5065398994507	21.589632614936548	22.6699017773147	21.4561215664668	21.534750257175578	22.31165282307675	20.9025670941339	21.917645414168597	21.5655543694438	21.3039103163984	21.6761634833902	20.4781302524887	20.88505231223435	21.377744797728397	20.903666784109397	21.94265069536045	22.49761813580625	21.7713393583255	20.976796215372	20.9031242016368	21.8195437062963	21.8675445982215	21.727288208831094	21.891356275694548	21.449785982156897	21.242468903326	19.780367330312
O14929	HAT1_HUMAN	Histone acetyltransferase type B catalytic subunit	HAT1	13	0.5721661893018035	20.2736597578823	22.4780476072114	20.633224336765252	20.736354454726452	20.37608186805435	20.19689186666355	18.790004048929127	20.714647584165547	21.253336687142	21.867963638444373	22.1468585454808	21.0663545297613	19.957334844793575	21.6672412569019	20.00797986410575	20.3448903597198	20.625885935617	20.932884963161275	21.27631615653445	18.73511298644665	20.9537843708895	21.18672412828723	21.6155053250859	19.3504421159587	20.310074561025527	20.1637384819741	19.910459882071	20.52851395217904	20.4838294398918	18.9199178475972	21.215462096656047	20.9326914025859	21.17738564397955	21.0886329897256	21.1202003996651	21.019062079487597	20.69760143314575	22.605978429911623	21.6786594823981	20.745210875597778	22.3671745911808	20.2179472068386	20.62603481089765	18.8906460440158
O14933	UB2L6_HUMAN	Ubiquitin/ISG15-conjugating enzyme E2 L6	UBE2L6	10	0.6619947534061961	20.52589689002142	20.26954169322545	20.7776346594228	20.52402523244113	22.02168510656793	21.108679009199477	21.537655405062125	19.1432650107682	19.166609175247775	21.534556647090824	20.876250581254578	21.624282879778495	18.587266092121	23.287489475877074	19.5276016706205	20.0855078892747	20.85365705653	19.642949782945372	18.89638745436495	17.808979502444252	18.26807808256512	21.630141416095647	21.73361594902185	20.0494060863157	23.117339040389027	18.3006145033509	21.7009102110328	20.259642676163	21.3633908768818	19.7595997682088	19.8598584744969	20.24357277728015	20.677803438438552	21.25914458698735	18.8707058448096	21.31640224857485	20.410825113578102	20.667727537096876	20.824348741248677	20.444363362672352	19.440818686613248	20.529263449616153	NA	NA
O14936	CSKP_HUMAN	Peripheral plasma membrane protein CASK	CASK	55	0.6600271343281361	21.977298423293497	21.353640815666353	20.6399094448184	22.58169100491845	22.1748127760612	22.02904723328825	21.06941758022685	21.267573273771298	21.286877864960303	20.7163832636666	21.71813331215015	21.303241088178552	21.49138946324415	20.576186426063305	22.315623272913847	21.5110650329011	21.65503688297875	21.41660751305875	20.9806301025303	22.27311455729545	22.06624321571595	21.65209932968535	20.7618283401712	20.611440187831725	21.4842963813859	21.00015798546853	21.8017031651336	22.193843476302348	21.279100923323927	21.05187992220552	22.288578402129524	21.52445806881715	21.571969985265753	21.06278240012008	21.42952721626575	20.93365390088125	21.612682161697435	20.7724363709528	24.39534120795725	21.6860388291539	20.933338841776106	23.213088600267227	21.666796349767303	22.242065312761447
O14939	PLD2_HUMAN	Phospholipase D2	PLD2	5	0.6530838233481158	18.1291461999266	NA	20.196637477099	NA	NA	19.8926144677134	18.8033992039562	19.6713506618805	16.7422428761866	18.26478858853375	NA	19.9364140928123	19.8221926607246	18.5565489538449	20.178828365299104	18.1988511857806	19.86244769727445	18.0630397109484	19.915475482075053	17.705234557584852	19.1355421541834	19.1088378077487	18.417752422639097	21.3288339885689	17.8632744492971	18.78126059964785	17.5884180470793	19.0005806447518	16.8719487618435	19.4752154864765	19.675716508717073	19.419546832405302	19.282269256318052	19.1064941785938	16.556536923685698	18.480919982767304	17.8737252532054	16.89073405981965	19.20878165475635	17.7768161863804	NA	20.4521034925427	19.13887955227425	18.6214637908859
O14949	QCR8_HUMAN	Cytochrome b-c1 complex subunit 8	UQCRQ	9	0.5638615651660247	21.1098342295929	21.3982114585149	20.154307960275048	21.7506120573165	20.19910652879885	20.7779618976286	21.3061684488929	20.71792905689055	22.4212575318076	21.19570668776565	20.9251920285975	20.9868296970233	21.326227077715924	21.30217744469585	21.047822345251852	20.66909709462655	21.180318306677172	21.440268386554894	21.0956755848604	22.869536427929248	21.4512898898922	21.23614219156825	22.196021777068204	19.3596779609177	20.438744463727	20.5710357863437	20.8832324986407	21.06530952761805	21.106606436863103	20.7005209557574	21.63165218764	20.8126709182882	21.0085868878732	21.4156000697842	21.524940554972453	20.3853718468919	20.9255853163772	20.827706190968275	21.840956198914306	19.937721124272603	20.6359160162268	21.4924350326151	20.33989924036745	19.49016242993365
O14950;P19105	ML12A_HUMAN;ML12B_HUMAN	Myosin regulatory light chain 12B	MYL12A;MYL12B	4	0.5904456789856616	27.41765586846395	26.09593490215595	28.21175233722915	27.65410096712035	25.9443111580212	26.5907102227222	27.2154747127797	27.3584775436406	26.3892376349815	27.0707828845209	26.8073086461918	27.1886415819863	27.0886944640083	26.95816616535765	27.424462643475152	27.25135226473565	26.502347711620324	26.7946226210905	26.9420969281361	26.7435304832334	27.3336725052056	27.2355014658218	26.5238464595318	25.752406295715	26.62073294187865	26.7268107133704	26.3502372984814	26.61309999537335	27.015845321919898	26.6729713293869	27.07191557098148	26.586924150936923	27.0668893949256	26.5507920666621	26.2997865705568	27.2380148715809	27.57108380816495	27.4376013600221	27.0133798923781	26.5086914483447	27.283832692927252	26.291543129933	26.194987586823	24.68931351382095
O14950;P19105;P24844	MYL9_HUMAN	Myosin regulatory light polypeptide 9	MYL9	8	0.5241007747901095	24.908987761504022	23.656912631734176	24.0804052450595	24.0821524628399	24.419649006805574	24.46104385427325	24.0894129212793	24.358609407170952	22.07684963672485	24.1701033135251	24.122966212392026	23.587058482296	24.38731587347975	24.49873591003855	24.3086556732266	23.7391394509136	23.126536985880275	23.8065601185183	23.35151880481805	22.94655809076395	24.4865497450775	23.58782152406475	22.792090009424076	22.98021913518418	23.08084971888895	23.616815886495058	23.57085808662879	24.0219201355071	23.834769971535025	24.626711728943494	23.79484524474747	23.87687246565635	24.344596477160877	23.7481929560532	23.2123040280482	24.7437508371529	23.8062289309857	24.3268380995788	23.5812849017422	23.76651985353905	23.9307637491238	22.76034801820293	23.68435701208453	23.285578601937623
O14964	HGS_HUMAN	Hepatocyte growth factor-regulated tyrosine kinase substrate	HGS	26	0.3561802367987755	22.8016823786632	22.464895759127025	22.3677483780955	22.413771781596225	23.045742579627	22.3701315678929	22.65138355176725	23.166573059069002	22.7609988363765	22.5804996041636	22.629962254918752	23.1964052557216	22.864585425581502	23.026830502835	23.0888846268988	23.037406130354597	22.887109833536748	22.8881622747572	22.9337969022474	23.2298709971125	22.6938080722795	22.7148699545672	22.951229572214377	23.156893816601276	22.231961319531024	22.649997705391	22.649441644403623	22.874826021027452	22.59072025822575	23.1166213515216	23.049771838935	23.0380286249276	23.055648346298547	22.5740974455966	23.344645349561375	22.48569734807845	23.18142350404635	22.52420560742565	22.989653489166848	22.863534263408027	22.61692183104565	23.1139772379045	23.4603408903348	22.6271776815706
O14965	AURKA_HUMAN	Aurora kinase A	AURKA	8	0.6061156924366752	16.50463943643955	19.1774376812484	17.415502866383648	19.158932373759495	NA	NA	NA	NA	NA	18.610627001070952	16.8957859249428	NA	17.260185287621802	NA	NA	NA	NA	NA	NA	NA	NA	NA	NA	NA	15.8338985290292	NA	16.89923582237875	NA	NA	NA	NA	NA	16.54597070519405	16.9148158965519	NA	15.6707467715082	NA	17.856925238138203	NA	NA	16.7646997710884	NA	NA	NA
O14965;Q96GD4;Q9UQB9	AURKA_HUMAN;AURKB_HUMAN	Aurora kinase A	AURKA;AURKB	2	0.48745192860349057	NA	20.16505146405455	16.7081483101588	NA	NA	NA	NA	NA	NA	16.8612054607802	NA	NA	NA	NA	NA	NA	NA	NA	NA	NA	NA	NA	NA	NA	NA	NA	NA	NA	NA	NA	NA	NA	NA	NA	NA	NA	NA	16.4059530250533	NA	NA	18.8226837404024	NA	NA	NA
O14966	RAB7L_HUMAN	Ras-related protein Rab-7L1	RAB29	3	0.5766240062227905	17.452128838379	17.2789365309603	19.167223910383	17.8785663806787	NA	17.195104463253724	18.402979429666473	17.562286718971272	16.8592813910029	17.6185821269706	20.118813820591853	17.1483014886192	19.227898846469948	16.585460487838777	18.491736737537774	18.35921527145895	17.866100046209	18.820307855564153	NA	18.4183455205189	16.349994868762625	19.011059482227452	17.1073529605221	20.67823679193465	19.6354267806893	18.726368146618	18.2221343647411	18.566325151379672	17.692915245771303	17.916708950954224	17.1779689358	18.372726070248905	16.909730738781075	18.2038555611592	17.93137993727225	17.6010457508229	17.796296752494552	18.8947457269621	17.71236319691405	17.980374389460025	19.55623867373305	18.467262800649895	NA	NA
O14967	CLGN_HUMAN	Calmegin	CLGN	5	0.6596566606331211	NA	NA	NA	NA	NA	NA	15.8264706504426	NA	NA	17.10454691040985	NA	NA	18.47432038247795	16.3717115842357	NA	14.3436339626603	NA	NA	NA	NA	NA	16.77046223163645	18.2545007041423	NA	NA	NA	NA	16.415776844923798	18.22592987193795	NA	NA	15.72328290087195	17.305996449911948	NA	NA	NA	19.04688410889025	NA	16.1194710208377	NA	NA	NA	NA	NA
O14967;P27824	CALX_HUMAN;CLGN_HUMAN	Calmegin	CANX;CLGN	2	0.4875582879653314	19.117264826528775	NA	16.6681630160054	17.9561246801698	NA	NA	18.1334859926913	NA	17.952622804425573	16.7561799909509	NA	16.5206065355868	NA	17.862516477881	18.4451346685327	18.605013150414276	18.090872290770623	17.504236178301923	18.1145654364153	16.7469056129561	16.1097557572406	NA	17.7469029538558	NA	16.4805583712351	18.2566674845062	18.7145436526369	18.1976487554096	19.321674574216026	NA	19.508645125331075	17.7787170674702	16.4473992667687	15.838285949988	NA	17.4472610103436	18.243903235537925	19.773489516749375	17.352499837202476	17.8897843950305	NA	19.622753311567223	NA	NA
O14972	DSCR3_HUMAN	Down syndrome critical region protein 3	DSCR3	9	0.5143756429930083	20.62226678846575	19.9412284330766	20.6619008092121	20.75917809226977	20.496442052626524	21.462611551042123	21.36487914223105	20.682280529836	20.4573180434843	20.6770495365286	21.62784964095335	21.13979661820545	21.314402593772375	20.941419220031925	21.040590966654527	21.122709717846902	20.94539375721495	20.9088375419756	21.238236588325694	20.5617058098808	21.43154605893208	21.3607045040406	21.517376785245553	21.4182073023325	20.8982798677863	21.30609996289195	21.3210305329217	21.272033600956576	21.5462917722377	21.91645349082495	20.499871945112098	20.9807817156355	21.1549740685097	21.3284784532144	21.08247042888907	21.147130846387675	21.2663612731354	20.8494810670298	21.34305773297265	21.6431562587255	19.560270449668803	21.232915092649627	21.0744633655869	19.441864350535
O14974	MYPT1_HUMAN	Protein phosphatase 1 regulatory subunit 12A	PPP1R12A	31	0.612720261782282	20.4611275818304	17.885311337364403	20.30984832361065	19.6276486729478	18.540553787214	18.481017551964275	19.942650327136825	19.6077106693388	19.922337245768624	19.665509841744196	18.33832841226495	20.5688170994816	19.930211277400797	19.613776617457447	20.13861478942	20.146400807708225	20.12582477067435	19.4660563917124	19.464093274424897	17.766235142707195	20.1402391303126	19.942749732492143	19.72648771022433	15.696939505270976	19.805992248802603	19.078079720850653	19.8750343462474	20.05262006185975	20.04473042929833	18.7349817301172	20.057088102297374	19.922585557495267	19.641146285039497	17.067999317888198	18.5521907429677	19.862339014184524	20.138811984117876	19.924761774607397	19.16193644323575	19.79950051806555	19.233252460741543	19.6792747110223	16.630522476459603	NA
O14975	S27A2_HUMAN	Very long-chain acyl-CoA synthetase	SLC27A2	20	0.8608988216712509	NA	15.305147310439	NA	17.877842478776877	NA	17.8964932907025	NA	21.722959936158503	21.62046172771495	21.29278754136545	20.402282650161503	21.0484095527057	19.32091376894635	18.4867736211439	18.1091601933932	NA	19.6880975585199	20.683105953373	21.942940979029352	23.11451603880775	20.5154473098369	21.2901256499831	22.402200601827	NA	19.5916616872846	19.0056004669528	21.191412282964	18.0204788001873	18.498204095399	19.0904413518005	20.1471793527733	19.802888427125453	20.9630843054512	22.4476520227003	17.485673261105	20.603967569210702	19.6264467829527	NA	NA	22.15719097441265	16.5527000041312	NA	NA	NA
O14976	GAK_HUMAN	Cyclin-G-associated kinase	GAK	39	0.5899886334422237	21.684138952129725	20.6664197292724	21.2721221840653	21.50174227894415	22.022969422035096	23.02992578825369	22.45480205238445	21.3801971073494	21.6162754782766	22.720467513777	22.08610274162485	21.9865200433817	22.48716907730608	22.062614651875	21.3908314851995	21.8474004649202	21.6386670255578	21.772220737503897	22.4204004955744	22.558018184473248	22.288593399714152	22.3838912919679	22.4465964355112	21.489438506603697	22.78769352340295	22.460220022028253	22.514525529509	22.006863108173597	22.4210849077119	21.926533452498752	22.5140192982719	22.0155554869861	22.832668107222	22.905562993516405	22.76507669147795	21.4682512718907	22.014759421903825	21.497559123814213	22.6720986819768	21.6664607040469	20.8660076461759	21.600210951398275	22.4665443340235	21.0423918341875
O14979	HNRDL_HUMAN	Heterogeneous nuclear ribonucleoprotein D-like	HNRNPDL	22	0.5078204734410592	21.708719331346327	22.4253363593526	21.85643589281485	22.56774422958985	21.83634397776592	21.936417083272723	22.0385589892241	22.21837084514395	22.847107769798527	22.3518318214972	21.312083537371574	22.3804602396731	21.525294939622576	22.141216234215943	22.0757763684952	21.99818042724442	22.131739246351565	22.3735858202609	21.83501332642485	21.61731177956785	22.15580571700645	22.071715489001804	22.230541932305528	21.019560929342497	21.980531828076955	21.94849039793705	21.4714183718915	22.4288568298344	21.771642770291297	21.632153147224127	22.304662552113523	22.2567092943844	22.038518053719173	21.6063138523094	22.851921306255477	21.5718346985619	21.9969998005654	22.512220211748076	22.22612217760286	22.104726311676	22.67965123880475	21.970147653132575	22.337649698725095	21.78594053898255
O14979;Q14103	HNRDL_HUMAN;HNRPD_HUMAN	Heterogeneous nuclear ribonucleoprotein D-like	HNRNPD;HNRNPDL	3	0.525571941679006	25.08359350730345	23.9056168010413	25.2807474869334	25.38759428770885	24.145507666074753	22.71222112299635	25.2265801629385	24.452144417708706	25.9987308868994	25.17654614283	21.84914605537245	24.7129552278736	24.0033980409729	24.95852586854485	24.999692594905653	24.761777312244103	25.2140948529603	25.1088818655846	25.04054729702615	24.3090790448302	25.0198239398329	25.1445392106985	25.3100724371799	22.2843177899156	24.683522587352652	24.9194762324691	24.561461270715853	25.16169741093705	24.4420858966759	24.6883367038013	24.57940523509065	24.931066632470852	24.7064075722183	24.42866470337175	25.179286775818703	24.60298942427645	24.893978423754053	25.566912011604305	25.228460281908852	24.87969597131305	25.2650219926923	24.673887558524505	24.65657124118608	24.374868153619225
O14980	XPO1_HUMAN	Exportin-1	XPO1	56	0.4570626484389302	22.2119556977472	23.7620636894429	22.7498563116082	22.98633997081665	23.22065068910072	22.4857851352157	22.645359971689203	22.0656532869383	22.734381800344952	22.577323386467675	21.7579782250664	22.812188695487272	21.69166497520375	22.218699071437925	22.15832667151533	22.127677583097928	22.3357537762382	22.7819267998622	22.4132412902059	22.810157634426226	22.6279649216669	22.666009885191976	22.940503955406697	22.853618078363375	22.609600260401052	22.8449265605839	22.3882337934591	22.57816011289995	22.110625275296	22.365939222734752	22.2084892606929	22.3516881724075	22.511484444767376	22.621852433536723	22.676357482327653	22.286967750712975	22.269768618735952	22.654100922842	22.0835611388452	22.548186121867623	23.03555161666915	22.399385323336244	22.960213430956703	22.4562907416857
O14981	BTAF1_HUMAN	TATA-binding protein-associated factor 172	BTAF1	20	0.5230311294247076	18.989465342758898	17.879789204009548	18.9597286384363	19.476706290074603	17.9898110708598	18.87582139321345	18.3775673146275	17.9600374792854	18.9780106513678	18.9832610576066	19.837809281541652	19.2973867083594	18.234768515484852	18.0215432078599	17.17956744645945	17.909115310659672	17.677028050248797	17.356775013600753	18.2672185859828	18.6658894043891	18.55073411672965	19.841072784795703	17.5616722775286	17.96008575854	18.6335762946944	19.56833764407865	18.95793131361505	17.9611680442458	17.0998527594696	18.4246512810897	18.228927699580453	18.0269506511813	18.6994390652	18.6785650841277	18.667756657568297	18.9877652852939	18.12621966211007	18.0337813235149	18.7228264082858	18.92350839995115	17.848546850413523	17.6593479169292	18.0965163470803	16.63178987442685
O14983;P16615	AT2A1_HUMAN;AT2A2_HUMAN	Sarcoplasmic/endoplasmic reticulum calcium ATPase 1	ATP2A1;ATP2A2	9	0.6034220739338997	23.7911958724472	23.918649434318425	24.398245140583953	23.844166987044197	24.15694723224138	24.169282021954174	23.67528066683105	23.297635885949624	24.27468484721805	24.520466115063975	23.715584124819976	24.1893483049856	23.52694162637805	23.4548811224688	23.2406765874738	23.416844026950223	23.0207339413963	22.9348858413587	23.704410890769527	23.5018579920409	23.8816800533912	23.645851696128652	24.0680583709791	23.713489770042653	23.9529283308139	24.27085896593827	24.3870811267943	23.505248892812673	23.80346302685893	22.53329076042025	23.072025535150125	23.054084154797728	23.016709483253926	22.757062580237196	23.3883947149956	23.824607011716875	23.2232666979884	23.7968343758175	23.4951675905486	23.7326677918347	23.6074215034596	23.1334741957326	22.541210761599725	21.887851089572106
O14983;P16615;Q93084	AT2A1_HUMAN;AT2A2_HUMAN;AT2A3_HUMAN	Sarcoplasmic/endoplasmic reticulum calcium ATPase 1	ATP2A1;ATP2A2;ATP2A3	9	0.651277183871609	22.15285718482785	22.30273751171792	22.2156916447609	21.37450795348047	21.010616736320948	21.38193837762435	21.4542996527586	21.404008543786	22.1571134010612	22.37083063967185	21.550887970410052	21.78399340520925	21.09446202602805	21.50948233340935	21.51669337186835	21.84188793333085	20.8041441402543	21.34713725918985	20.9836446921492	21.270576316111725	21.936248883096376	21.82222641253795	23.294536961706548	21.9435146089972	21.817050301216348	22.4905273670679	22.55216764741095	20.800248009394352	21.8505355130076	20.762323860221425	21.169590694337053	21.23415243552905	21.330094434768277	20.82284341700805	21.54956269283015	22.062599571660648	21.796210424274648	22.3358775888439	22.013289980354052	22.1828296205012	21.637130436783274	21.076469251993664	21.6447036951202	19.544580320940547
O15013	ARHGA_HUMAN	Rho guanine nucleotide exchange factor 10	ARHGEF10	4	0.6317756008063634	NA	NA	17.1674541096144	NA	NA	NA	NA	NA	NA	NA	NA	NA	NA	NA	18.9294642743725	16.291520652582	NA	16.533831682004198	13.3641647328189	NA	15.9476418427972	NA	14.366277603371	NA	NA	NA	15.75016053580745	14.4347867794586	16.5468032146724	NA	15.4532563868132	17.2254324434322	15.6744558748714	NA	NA	NA	16.2604926761726	15.9287298731431	NA	NA	NA	15.175808671612447	NA	NA
O15014	ZN609_HUMAN	Zinc finger protein 609	ZNF609	6	0.5848101606960038	16.33126157392925	NA	NA	16.045813906456	NA	NA	NA	NA	17.2359177537018	16.532331228219	NA	NA	NA	14.8008452286276	14.831995598504	14.3036108097182	NA	15.121028500118976	15.97173409798015	15.7509393324925	15.43577431739895	16.446433584001348	15.5868302710863	NA	14.39700980643475	NA	14.1043045149033	15.086598093805424	16.123946640696452	16.044422417202	NA	NA	16.1806912368635	13.5827687860788	15.490743259689076	15.1102699819732	15.23892632062625	17.086405845908878	15.7870408077622	16.731455447985752	17.39653951208595	14.7373949543983	16.148073793884052	NA
O15015	ZN646_HUMAN	Zinc finger protein 646	ZNF646	2	0.4888388194425497	18.0028758695254	NA	15.5537730545001	NA	NA	NA	16.9707909970988	NA	17.1581252518022	17.2556803662475	NA	NA	16.2811741310615	16.7750560868212	16.5577524134905	NA	NA	16.913911683702	NA	18.2550454829774	NA	16.0433008248768	17.3765608812229	NA	18.1206168355403	NA	15.6642203560599	15.9753127362464	NA	17.7748124627251	NA	17.9054614881461	18.3374515424937	NA	18.2453158981347	NA	17.8340421618791	17.8647964029306	16.5760705607727	17.852734598588	18.091961676036657	17.6566005797454	NA	NA
O15018	PDZD2_HUMAN	PDZ domain-containing protein 2	PDZD2	4	0.6249584845197054	17.244750549374402	NA	NA	NA	NA	NA	16.7007982748407	15.4424652383892	NA	NA	NA	NA	17.598161807263	NA	16.7118205096672	16.79329502355765	NA	16.5310295625843	NA	NA	NA	15.2824760681103	NA	NA	14.944301952226253	NA	16.6115562564757	17.6604632401113	16.7947419220112	17.3673824311364	15.3047724408495	17.1641907863144	15.7030341538345	15.526137415746753	NA	17.7810188757713	17.6760571965447	15.502203606273303	15.939172118864	15.352188507337004	14.555733172624103	18.306052339341605	NA	NA
O15020	SPTN2_HUMAN	Spectrin beta chain, non-erythrocytic 2	SPTBN2	93	0.7168130573227932	20.9205538476889	21.3919034919937	20.5501128235113	21.6447498100548	21.9974594032958	19.189452429523698	20.5855006475745	23.08413204041755	18.555447373830702	17.8622697966335	19.8665093714756	18.288684887555547	19.684878321851297	18.891087116016223	19.7459505085732	18.6429132530257	19.1003637478753	18.511500503540752	18.687716653995	20.7415804809372	20.21040599496275	NA	NA	19.220863412252697	20.7823161505672	NA	21.4300921595728	19.5548285334994	18.705415945910453	19.46509917391935	17.6051900484553	18.2009467177189	19.2032719960086	19.8740584510319	20.643515076710397	20.273297576632977	19.5439811916395	21.2779918404852	21.2189941450404	20.2101527105582	20.705242876964	19.2031363924855	20.1954851920729	19.2424448287442
O15020;P11277;Q01082	SPTB1_HUMAN;SPTB2_HUMAN;SPTN2_HUMAN	Spectrin beta chain, non-erythrocytic 2	SPTB;SPTBN1;SPTBN2	7	0.5911556967860825	22.563722658189775	23.93442219764405	23.335471224887577	23.4408857328166	22.197921150872425	23.289637954222975	23.455732396591024	23.6496558714974	23.154869368447073	23.173592604438227	22.5179144463549	23.316093759905627	23.94215442145751	22.819576197534325	24.6351777361267	23.295465494880677	24.539419143970427	23.10212100813095	23.56044489272535	23.061092771265024	23.819930591559924	22.925093781914875	22.7562315095873	20.9856579636383	23.230883568398028	23.42717124629613	23.330910423102175	23.697768670714353	23.2669610604884	23.6614691598609	23.45247305310495	23.55260426361065	22.67114074457905	22.742975625597524	22.703778597654072	23.711712788740677	23.641679484782376	24.1233815371493	23.63832847999285	23.622785865530822	23.926013435354022	23.5584146392699	22.4807654211291	20.7558288316887
O15020;P11277;Q01082;Q9H254	SPTB1_HUMAN;SPTB2_HUMAN;SPTN2_HUMAN;SPTN4_HUMAN	Spectrin beta chain, non-erythrocytic 2	SPTB;SPTBN1;SPTBN2;SPTBN4	3	0.5392402982420775	18.885155085124826	19.6975928387993	18.89753862955035	19.2618143552161	NA	17.7410287601843	19.4782581629726	19.2104986363667	19.06450141284035	18.7090771414087	NA	19.1489774056548	19.957580066366447	18.414151802012	19.9910823622138	19.213872911521378	19.997985499281576	19.4211629498894	19.8350246056778	18.881400202051	19.8142586263481	18.9016806617753	19.26929401277115	NA	19.4547669776611	19.730168867225252	18.860087108997227	19.393995613926275	18.850416660424575	20.0229045716471	20.0058043297974	19.501636618777052	18.997795306943	18.799151914235	18.0957927557711	19.438597914186	19.6937281464866	20.0375766663361	19.94597188401645	19.653849122482	19.6615612362829	18.902170884489124	NA	NA
O15020;Q01082	SPTB2_HUMAN;SPTN2_HUMAN	Spectrin beta chain, non-erythrocytic 2	SPTBN1;SPTBN2	6	0.54830573805893	21.7588932061728	21.428444332267706	20.203173124258548	21.9198656853931	22.0949033362995	20.2840730625747	21.9016785759278	21.139921713923695	20.9648722180521	20.1069558671132	21.3780024086674	20.331790870565097	21.715744841242852	20.148263449199803	22.76941357596665	21.576219311759203	22.073728874360953	21.251049450692697	21.3342100661354	20.30247286859675	21.4533072181748	21.4259732136243	21.3377025546742	NA	20.891300484678048	20.5190231183068	21.3982143344776	22.0487139041222	21.64757337750705	21.68117612717355	22.22687470853025	21.3870477287788	20.7377948354125	20.83635762965345	21.0084617942154	21.53096435047025	21.775912932457253	21.9444541940695	22.0638188622711	21.4658787876046	21.6415372823188	21.724756852748	21.40056214421495	21.0888229225784
O15020;Q01082;Q9H254	SPTB2_HUMAN;SPTN2_HUMAN;SPTN4_HUMAN	Spectrin beta chain, non-erythrocytic 2	SPTBN1;SPTBN2;SPTBN4	2	0.43175013432999265	16.83897719461525	17.1305816220149	NA	17.4819480342043	NA	NA	16.294198703887396	17.471072804276446	17.3039689585817	NA	NA	18.1731127512292	18.7580517572032	NA	17.681662947410096	16.9003243028925	17.772947202989148	16.6818622202808	17.7177676231715	NA	19.6363128736763	17.7290543109443	17.8194100477255	17.1609062872265	17.312848470958798	NA	NA	NA	16.884008210075	18.9569147145044	16.65534989827765	16.5516222419402	14.9268316475267	NA	16.8185121568885	NA	16.675479344200397	17.3510574688095	16.3209266954382	16.47372806781465	16.853118188634497	16.314740669996496	NA	NA
O15021	MAST4_HUMAN	Microtubule-associated serine/threonine-protein kinase 4	MAST4	5	0.6221832648480394	NA	NA	NA	NA	NA	17.7825615075989	17.705320427307804	16.6716247755264	17.607543576705346	13.9521781303721	NA	17.550985738757202	16.878020889058803	17.5570154083136	18.1794496487538	NA	16.3592708173199	17.2477817011402	17.8826708952258	NA	17.722664815644098	16.0210065310932	16.9946975787389	NA	17.1755003420583	17.617638603186997	NA	NA	17.743027771149	17.3046378069792	15.9450471392845	17.8884443515094	16.84701118742495	17.806655866532	16.747368521309	NA	16.167211896188903	15.7575641675289	17.005745426113197	16.3156239639403	NA	15.4837523815141	NA	NA
O15027	SC16A_HUMAN	Protein transport protein Sec16A	SEC16A	65	0.6756566283094545	23.607302606097075	22.33041783954765	23.07233773728945	22.11788453441075	23.134401277014447	23.094706997792475	23.398052078723858	23.040039842302026	23.107417356172547	24.173246049719836	22.776846528703615	23.22246561422844	23.34791987350139	22.4181490319556	22.882956038558323	23.266381204515696	23.484211807443124	23.26312590814655	24.2316749109543	23.063872462186403	23.71141185040115	23.75700045066727	24.023303534077	23.920266252163877	23.622119732243824	24.13787340347615	23.236096516684754	23.56584759535025	24.0505649934184	22.739292309808697	23.767555999626325	23.71761415494893	24.17422484390775	24.2527059084948	23.78423782237975	22.2288955408023	23.91265734761	23.0363755766656	22.931129510026	22.560846234182925	22.728397020335297	24.3294604734333	23.737019699981676	22.1462609739279
O15031	PLXB2_HUMAN	Plexin-B2	PLXNB2	51	0.4784295371691441	21.872832140247674	22.183041712241252	21.117029304076475	21.1459746705349	22.074665684420903	23.1018947282055	21.864621994844725	22.2494879025298	20.8712946071222	21.71147577684805	22.5189911056044	22.34485870479665	22.5288581184366	21.756933224741	22.43097036070356	22.48074625269455	22.41871551703105	22.36515435477035	22.121240460111824	21.8305198235205	22.538863449287295	22.707240018208	21.795341372685847	22.58648165214105	22.08556152799835	22.200689314731505	22.744474182877923	22.5078021923109	22.259065671514847	22.6593925795418	22.592563142604	22.547289777176275	22.1783860032409	22.3660669458435	21.931645869174304	22.051634691825964	22.6082682146623	21.48146435259715	22.8007280840896	22.1298771718432	21.8833057503792	22.9969069814247	23.060230344441003	22.8498131225288
O15037	KHNYN_HUMAN	Protein KHNYN	KHNYN	5	0.5977175306907561	19.8441827956594	19.682341787118425	19.660014921926123	19.577722482349277	19.76409557350705	19.4747346417896	19.48753279638535	17.8728893459432	20.361287702147106	19.522896589927974	19.70513003934195	19.055349140324825	19.7340140695993	20.37048239259415	19.3021103054799	18.7013837427771	18.886794228853397	19.729602727474	18.7106229264156	NA	19.6001079883848	16.594169660724	19.18283595211835	19.62062588815435	19.530750664862552	21.220429670120147	19.658228088843927	NA	19.3283132231457	18.394784228290575	19.48454045995195	18.6168687988604	21.0970632876157	18.66388408674387	19.0781704619342	20.072416253601325	19.082550425092023	20.368592019532052	19.8877983076492	19.3075687505476	20.161092249278852	19.062235254406673	20.189677873102926	19.426791962085147
O15040	TCPR2_HUMAN	Tectonin beta-propeller repeat-containing protein 2	TECPR2	3	0.4738997000089336	17.08635484944465	NA	16.7463710694417	16.4146435805301	NA	17.058356719444898	14.774028404783	NA	14.310420426371	13.836157867908147	NA	16.3651481679037	14.828367642261348	16.4243520081411	15.4838589772	16.1499456654412	15.69898698430945	16.4520238360783	15.5434679272314	15.848838358297598	16.1117241711956	16.6202638727787	NA	NA	17.0862475394373	17.6501410554873	16.818177992983898	16.0045853597394	16.6944105126261	17.2288731440523	16.8096592077876	14.6275663322889	16.76743215583	NA	15.5821582172233	NA	16.145562667498652	15.1281663878391	15.955704273735648	17.08281542520545	16.596397506425898	17.5538964700756	NA	NA
O15042	SR140_HUMAN	U2 snRNP-associated SURP motif-containing protein	U2SURP	24	0.608342555129652	23.160964303256	23.954946805588747	24.501694951759102	23.793173322205803	NA	22.3657361514248	23.6088519131997	NA	24.729213815829752	24.832392690679452	21.5780067034245	22.906460608678454	22.4562898736852	23.62173348721175	NA	22.468180236278695	23.559941634462625	22.535050150627747	23.4864522901969	22.1432375425027	22.005679547501103	22.373434149916	24.593043161840775	23.675793992823	22.6238831801255	23.11815850891648	23.10259158677945	23.3760651834026	23.343661900552853	23.2612389891842	22.95527728636135	22.469454607702826	22.00680665356635	24.1673033335963	NA	22.4191492100992	22.716291491690853	25.0568212948674	21.701781139556203	22.065768901547106	23.56100486275525	22.15704854412485	24.6059965401846	24.4252711652577
O15049	N4BP3_HUMAN	NEDD4-binding protein 3	N4BP3	3	0.5692826569274412	NA	NA	14.966008559891	NA	NA	NA	19.6655006344159	NA	18.265559639239548	20.0480617912635	NA	NA	NA	17.5149455940693	NA	NA	NA	17.6189650413217	NA	NA	NA	NA	16.4477495554913	NA	18.1917242535372	NA	NA	15.4876534297232	NA	NA	NA	18.09745774818	16.8244708221591	NA	17.0802391733294	NA	NA	16.3474804561536	NA	NA	NA	NA	18.6911413395254	NA
O15050	TRNK1_HUMAN	TPR and ankyrin repeat-containing protein 1	TRANK1	4	0.6187339869962595	13.651130709674574	NA	17.2345250641422	15.441748607058	15.6820329838412	17.5650708519957	16.6160602462875	18.2785990028623	NA	20.5600230562982	NA	17.2407427767836	19.5295313792888	18.313723293757896	17.4084423211932	NA	NA	NA	16.6777851115856	15.911641584535	17.2439384187074	14.9655192875633	14.654871713597824	NA	19.2748419154391	19.4625161936263	NA	NA	NA	17.6621149250816	NA	16.5269342193041	15.710565453932398	18.3029488643986	13.995235051666	20.5097855406182	16.9605104111068	NA	14.168728082569675	NA	12.075667359997452	NA	18.3997092145675	17.0129809196633
O15056	SYNJ2_HUMAN	Synaptojanin-2	SYNJ2	6	0.6056672417543024	19.12780408482445	19.8308724186248	19.364920508778503	20.0531923638615	18.4868471635114	18.38144120788995	20.5991071972461	20.3483655121501	18.950868634085506	20.845979792815	20.0053146810565	21.0112248539099	19.722871964991803	19.9764124776778	19.6662740609096	20.376133622271553	19.819716514375852	19.91938811748095	20.5329950620442	19.5440734655012	21.0911242348152	19.959102439634695	19.99282824492	17.75158668571295	21.4252463227024	19.390486018726804	19.94582368736095	17.9129658696258	19.36554721155295	19.750768538490753	19.7449227877145	20.0081137220051	21.06093338274455	20.10565137087525	20.959983382711403	17.57110811887895	19.171949389539897	20.279616030575895	20.18992844206015	18.311701327052603	19.0617238237087	18.5348530673279	19.2246758750662	NA
O15061	SYNEM_HUMAN	Synemin	SYNM	98	0.8723640158085532	19.2993226379118	20.40091177160955	23.457489681832826	20.010754494744653	18.58907032691655	21.4903041572487	22.678185107046225	21.0477845985015	19.3093185641674	18.9979268821548	19.921174482268803	20.18199204158445	17.393029123795348	17.562745896055098	26.0724229300808	19.949800452434054	22.69563772556431	19.863484100416848	23.3014358161337	18.9951714641504	25.4389852991403	20.2245699434652	18.847395819422506	19.146740212708004	19.7694816706736	17.4785320530241	18.20646443482905	21.97649086322295	18.954349088918704	24.429838741287792	20.1012314346685	21.808676879619952	16.597302833041148	17.0532258610303	19.2174550612663	19.9216710762167	20.27579141503565	18.69412660461785	20.464016534079	19.6473086076361	23.0411330585798	19.4007685716204	20.389546987379003	23.765423522822303
O15063	K0355_HUMAN	Uncharacterized protein KIAA0355	KIAA0355	2	0.478440185281743	15.738119727952247	15.65104560148145	17.6965013840014	NA	NA	NA	NA	NA	16.2174014872014	NA	NA	16.4133641693753	16.8308916191417	NA	NA	18.340301778840747	NA	17.40333522309155	NA	NA	14.8911287932385	NA	NA	NA	NA	NA	17.0512380598521	NA	17.897757069890748	15.5706867190381	NA	17.584849294145	17.466662563487624	15.3931406221052	18.307731976967947	NA	17.365454771506023	16.843649040477523	16.4147810806266	NA	17.247371363447826	17.263261094375572	NA	NA
O15066	KIF3B_HUMAN	Kinesin-like protein KIF3B	KIF3B	13	0.5387876250161384	17.1415660358098	17.762998969044897	17.510428845461547	17.6660032668439	13.8474180508854	18.4387837729347	17.0080639904098	17.5369214892694	18.946007414055025	17.5657460827342	18.0722445335312	18.4193615609127	17.999190868352173	17.71428317781375	17.947645168530997	18.28339691109	17.8190590677736	17.49010782670805	17.14289865935215	19.1584570288949	17.65189719561335	18.222360155612897	17.8420969779469	17.114931996835303	18.4701617457202	18.233999999263	17.415337582536598	18.1412627214248	17.76781776859295	17.884951770496876	17.7715801872792	17.562899307137428	18.67602419392655	15.7445092694386	18.59819164396445	16.5000849026882	18.3078078240064	17.245946157119796	18.502684207809452	18.361489789629047	17.60221359303845	18.6376669255096	17.080463398377752	NA
O15066;Q9Y496	KIF3A_HUMAN;KIF3B_HUMAN	Kinesin-like protein KIF3B	KIF3A;KIF3B	2	0.46468655523610974	16.1593302961973	15.659805503175	NA	17.2242250048845	NA	NA	NA	16.9445211318988	17.8508931964564	16.4265840428023	NA	16.4741119621336	17.6088904472426	16.992522596382	NA	17.0295817590706	17.2339388348144	16.0009772682248	NA	18.619171750116102	17.254827149633	16.8026655424047	17.9171532771094	15.7117739645122	18.639686794716148	17.4112628618874	16.5890540260423	16.5760571958899	15.9786436007663	NA	17.1628672237973	16.9843097402913	18.230705508488548	NA	16.1818402158844	15.7692058324738	17.3561340938117	17.2153356833485	17.7499695114362	18.2451985689141	NA	18.1979262078004	15.7444516195344	NA
O15067	PUR4_HUMAN	Phosphoribosylformylglycinamidine synthase	PFAS	38	0.5520486019792268	22.2853674331607	23.199278584384828	22.5514940109553	20.78815084416985	21.853978856437124	23.01554549030355	22.52740467781515	23.2699689689266	23.3712745157564	22.9586499643779	21.4370167130526	22.29204014710637	22.8920551946472	22.0542713781386	22.661457553523448	22.6960721995517	22.79399971974	22.37181609926645	22.985767418049388	23.00215054905535	23.37788417983803	22.77628075594135	22.668324066867953	23.813842062905323	23.1332787311622	22.88100084472415	22.2259660085043	22.67064007736915	22.1381394402976	23.07183331332255	22.28880152188095	22.9692205133964	23.1068676915841	22.43066237251675	22.614613161639348	21.9444085637381	22.8009609126924	22.4440546387943	23.0045903287386	22.5442352297672	22.131017897843375	23.17561988146695	23.46505461037185	22.071339777150577
O15068	MCF2L_HUMAN	Guanine nucleotide exchange factor DBS	MCF2L	3	0.6013493536410565	13.238531818388	NA	NA	10.7138275994611	NA	NA	NA	NA	16.981176832138452	NA	NA	NA	NA	NA	NA	13.105923661305049	16.1428371664089	NA	14.7214626151408	NA	NA	NA	NA	NA	13.9103245187022	NA	13.3224584931058	16.7009825057413	13.5531412587662	NA	NA	NA	16.373521471115	NA	15.6026979311037	NA	NA	NA	16.0538215397977	NA	NA	NA	NA	NA
O15075	DCLK1_HUMAN	Serine/threonine-protein kinase DCLK1	DCLK1	35	0.840649326626126	22.177321957664	24.106206374196717	18.5222182053376	20.858813886551147	20.0038208343606	20.43603105480055	22.0081271099822	20.553857297841397	23.5719423686022	22.050313629266	21.21287497232355	21.7977003789997	21.256893489271548	18.8123232298478	23.0431904061606	21.81060581618275	22.276264819387997	19.664131778962197	27.08473235012835	20.5729596305545	21.3999164863435	24.00342516531675	25.28800482058329	20.83781761334895	21.2566251156989	22.8615171707216	22.5030075287611	22.5375072724154	21.196287493437097	21.48362511767145	21.7051936792662	21.94730400880795	21.2892961528033	20.7494052712635	19.8024187828503	21.9530169622028	21.170858986139802	23.8935389247628	21.4757779275104	21.4161293599046	22.152943250148997	22.539155558892475	20.2465512901579	19.4346173149603
O15075;O43602	DCLK1_HUMAN	Serine/threonine-protein kinase DCLK1	DCLK1	3	0.6353096304890484	19.1822354365339	21.37945795847545	NA	17.7096407451739	NA	NA	NA	NA	20.6005450523147	19.5598104053033	NA	17.283689735862	NA	NA	NA	NA	NA	NA	23.5261750887769	NA	NA	19.9331882684674	21.7266787534733	NA	NA	NA	18.9888287925629	NA	NA	NA	19.4258663100025	NA	NA	NA	NA	NA	NA	20.9804183714935	NA	NA	19.4851367888353	13.8948171317803	NA	NA
O15079	SNPH_HUMAN	Syntaphilin	SNPH	5	0.6775097405197592	NA	NA	NA	NA	NA	NA	NA	NA	15.90212742283165	NA	NA	NA	NA	15.0242988687904	NA	NA	NA	NA	NA	NA	NA	NA	NA	NA	NA	NA	NA	NA	NA	NA	NA	NA	NA	NA	NA	NA	NA	NA	NA	NA	NA	18.214805070072103	NA	NA
O15083;Q8IUD2	RB6I2_HUMAN	ELKS/Rab6-interacting/CAST family member 1	ERC1	2	0.4421472944478948	19.838604800404475	NA	21.765382550847775	20.9356812335179	NA	NA	20.4690099334335	19.463782671111	20.309139193389175	19.9769673325958	20.0188558535426	21.1546506967028	21.136358648182373	21.149317456540174	21.420974716168477	20.541558478237924	19.463089073448575	20.35157462664023	20.52380087815573	17.8420537411978	20.2066628401743	20.005898005293524	19.6419522719046	NA	20.7025895574522	18.397038461081905	20.6435738224343	20.96786259221193	19.507586670245473	17.9486997911798	20.884169196696327	21.38798011803673	20.107033837503877	NA	17.731488411159	19.679503377062975	21.027825245687776	21.216027327207325	19.938113267380373	21.292141017384775	20.41649350835698	20.630455393259027	NA	NA
O15084	ANR28_HUMAN	Serine/threonine-protein phosphatase 6 regulatory ankyrin repeat subunit A	ANKRD28	14	0.6041025691443654	19.041055257840675	21.0725365878224	19.281394955894825	19.67850731482173	19.871000923205475	18.9997835018912	18.294683389636276	18.3842805729191	19.8573656354172	18.707149150758976	19.987270250158502	20.4765071234356	17.891755260497497	18.3085655793848	18.149000854442797	19.10797820633445	18.764298796956098	19.65307287108912	20.026445319864848	19.0649904188129	19.981193672056374	19.798157127496225	20.032698045657952	18.130395448785578	19.775741460326053	20.2404553199724	18.7288016764584	19.14102359093495	19.420195315580052	19.40680362796556	18.61547395117375	18.638401249499925	20.032213777640848	19.680123043935374	19.8065608470197	17.9012850696989	19.083705531523577	19.5195901593662	18.2245941211489	19.1309824639404	19.95418220038933	17.566550564168473	19.746667449681077	18.251510426729723
O15084;Q8N8A2	ANR28_HUMAN;ANR44_HUMAN	Serine/threonine-protein phosphatase 6 regulatory ankyrin repeat subunit A	ANKRD28;ANKRD44	2	0.4487924283830471	18.7817103830114	20.3230879817156	19.6793976307243	19.3367895227946	19.849702298008	NA	20.3936567890135	NA	19.7513744559434	18.535478143856	NA	20.4913724529714	NA	19.7401174763986	NA	19.9195389759582	NA	19.7535584998346	NA	NA	19.6303590620425	20.2138693932102	19.368457384311803	19.2988219332587	18.5872415695111	19.6788759769279	19.6047396877441	NA	20.0779939755745	20.3778484859356	18.0399226951518	19.6184659051045	19.68741241305	18.9706395395923	20.0682370926035	18.6188256101052	19.6626510057156	19.0694142069445	20.0316370032223	19.34683044401525	18.1774795791923	18.7662896731625	NA	NA
O15085	ARHGB_HUMAN	Rho guanine nucleotide exchange factor 11	ARHGEF11	18	0.5850549090813103	18.36076532309175	17.3149166084283	19.9413563703695	18.94477786916887	17.95974254675285	18.153108512011876	18.5005216925355	18.638803179042498	18.4036159393764	18.21268910653395	NA	19.134367708973127	18.34728954667205	18.42707133251615	18.0669872727806	18.6182381687402	18.2488009215654	17.6180908741287	19.045381657886026	18.232595575034303	18.703847517479577	18.841712858028	19.0072749244352	17.7997727086998	19.4886366092849	19.51538078311078	18.659591270815852	18.20775578151765	18.376765840518125	18.467822520632	17.909154248147097	18.84204119782015	19.12037706627155	17.6638552599373	18.445024427824222	17.622850212000827	18.196754203566073	17.972980464221852	19.319913449330397	19.23534766807255	18.1184917325972	18.15802783262565	17.120540611844554	NA
O15091	MRPP3_HUMAN	Mitochondrial ribonuclease P catalytic subunit	KIAA0391	14	0.7364502701895996	18.2599516882696	17.055664342988	18.5994721654773	17.862679511166853	NA	16.3684586084914	18.7236993794893	17.416659624516598	17.883433576058998	20.273213161900273	19.97833888764565	18.456786997678694	18.971466086358753	19.9997424627071	17.058108309802698	17.170937485158504	17.8408307400134	18.633531787768497	17.456166010600903	20.479390572990297	18.7773375022609	18.3466975094011	19.90636900649677	20.121623737433602	18.216636461506504	16.99115173814775	18.86309967955585	16.9740447169846	16.1480836622777	19.099342883345	18.36307933989365	17.95461057857095	19.4455843662836	19.801374091933777	19.8360595239987	17.701438196795596	18.316207906997896	17.926311176839498	18.6302952061459	17.685590018969698	17.109750117488996	17.341936661949998	19.165629574971	NA
O15111	IKKA_HUMAN	Inhibitor of nuclear factor kappa-B kinase subunit alpha	CHUK	14	0.45257261520430986	17.4020964221256	18.0649115261404	18.22255677394925	18.536427437880427	18.708616821399424	18.468246130923426	16.7560634638751	18.313082273522	18.095532381596577	18.251088777741977	19.878920211148	18.122575373140528	18.214775955955247	18.22195970594235	17.638407151962703	16.886295291345625	16.761048751069552	17.376502556618725	18.108532066396748	18.13154841986405	18.021723830158997	18.6483961952145	16.817609856830096	19.173537299677324	18.7677803131818	19.271687894156596	18.33538045151	17.6271944420675	17.992133139532953	17.820823262168876	17.761236374477	17.0880084679259	18.295364990001325	18.339760610840912	18.37777889584475	18.296497955072972	17.758712839428203	18.4776140386612	18.2877573343357	19.0554056030084	17.90850534137235	18.3059253318118	18.7374527069797	18.609773565711
O15116	LSM1_HUMAN	U6 snRNA-associated Sm-like protein LSm1	LSM1	5	0.5332867318929009	22.810175877513	20.232337862032	22.8409606358635	23.089543441447653	21.17581161958175	21.4991728049452	22.0079956827802	22.305876646162098	22.7552810967122	22.543156699101463	22.49707558431495	22.1210710143678	22.120310936402397	22.8872031236778	22.4556718349078	22.5638775346673	21.9192271588292	22.574106597887	21.7717466544701	23.6238449325322	21.924485873623	22.6675830042338	21.4783225534472	21.569738605164048	21.9807012879163	21.960594417673	21.8765591494632	22.1697399849175	21.8688174316067	22.210549759342904	21.726745968936697	22.0917552150738	21.9524475374654	22.315542363843495	22.0359364663288	22.606719304410294	21.890473414051648	22.4940355142128	21.9942842081789	21.7232095027899	22.832487823654947	21.411423207975	22.417335715747	20.616807411857295
O15117	FYB1_HUMAN	FYN-binding protein 1	FYB1	26	0.8049956249207393	21.1070948730913	18.66099741365	20.3440677061541	20.4446979127827	21.91376854198515	21.1602912465983	21.574819289581647	18.614961387599603	18.3160645610752	21.8761124228322	19.506511694505697	21.3138571019559	20.6193647656892	21.074962078952	19.494884013038902	19.91188372807035	21.1504754131065	19.74767650606615	19.4869460837064	19.9976695957065	20.127272857787	21.931725598413053	20.8008846313244	18.370387242366306	21.5818705892482	18.8181561174083	21.0700490694438	20.765753733380674	19.732328225797502	21.1819923992629	19.66785371241405	18.943844404676906	19.4328429938034	21.21306596126625	19.39847206767775	22.1847900837954	20.1265332925749	19.5260791434312	21.453241924213103	21.18212296778855	21.0019754829048	17.295551209844902	18.1606946667913	18.04347449149975
O15118	NPC1_HUMAN	NPC intracellular cholesterol transporter 1	NPC1	10	0.6452594635065583	19.315592086109604	17.6810738840239	19.7972849554791	20.1340282845147	18.5486526135308	18.4307972407151	18.346314455704725	17.752368265760797	18.259127781137	18.847352416507597	18.338111334347	18.5272022302978	19.6324034554966	17.9652541279251	18.9046963086257	18.245417601861597	18.058972299490648	18.40047472554765	17.9786169160952	18.143932088243098	18.955848046421153	18.9497031520094	18.4912624598656	19.0050880933666	17.3840946750343	18.918218429045197	18.388839246890495	18.0386783374977	17.1419515669119	18.53042492898525	18.33550419480025	17.870090712605247	18.7338530495487	20.43808151016935	18.7195471906778	18.93324520937545	18.465712798865	19.9074402199838	17.8784229764858	18.28259315277985	18.64806451324725	17.3250897484665	19.399690196807796	18.5497952589101
O15119	TBX3_HUMAN	T-box transcription factor TBX3	TBX3	2	0.4551559970580159	NA	NA	NA	NA	NA	17.6407815772038	NA	NA	17.7297270158493	18.7833652370896	18.3029876751182	17.01888306554965	NA	NA	16.9978051596678	18.724456202758702	NA	17.650128314468603	NA	17.299839969315702	NA	NA	NA	NA	15.110559715637	NA	17.6917764282937	NA	NA	16.907509390383	NA	NA	NA	17.3170400626528	NA	NA	NA	NA	NA	NA	NA	NA	NA	NA
O15120	PLCB_HUMAN	1-acyl-sn-glycerol-3-phosphate acyltransferase beta	AGPAT2	5	0.6583230189635754	18.75909211864103	NA	18.6334833534533	19.181687277024	18.528249953402	NA	19.276583028770197	20.1070993098487	20.1801983609042	17.7372680784347	NA	17.2274416146986	18.459344883935948	18.1364399360933	19.0229356702437	18.776847981635	18.13183144432285	17.971208971888828	19.07236005506675	17.7489050818189	18.3272128601834	18.8991893876963	17.6561437336176	19.2858766849208	18.8670763235608	17.423537673240297	18.6536291599014	19.05586753722535	19.4040491263263	18.89339309501065	18.323674425065494	18.97300175184108	18.504998255498577	17.639351533815827	17.6858330877272	17.93805474616135	19.117781021686355	18.736301822609377	18.13582073672938	17.980096031506676	18.1887817004637	19.73538027781845	18.9359079862481	NA
O15126	SCAM1_HUMAN	Secretory carrier-associated membrane protein 1	SCAMP1	13	0.5947532370027035	20.91043404089595	21.04316243589045	19.198010732813003	20.517813102447302	20.3192903867675	20.40678523309505	20.67269931710385	20.94624668860004	21.69574502903795	19.8802566712114	20.2325531344357	21.3765429157787	22.059594878961803	21.835811764391305	20.6686048741169	21.4013391081254	20.9577721574324	21.2643809637389	22.056829461731	19.608398519843	20.8038671857896	21.8312293788836	21.2208998510028	20.933352785694147	19.1575986742931	19.990983925837	20.67431099693715	22.023677098265352	21.21089408588795	20.7190893482471	22.031818057268524	21.396305279617227	21.02504181416115	20.013958222882295	21.08619747848895	19.9858676979484	21.0848308283344	21.1621543703262	21.003797072595894	20.9996304145267	20.1206124284523	21.7524725989016	20.6825436831741	19.6148911361884
O15127	SCAM2_HUMAN	Secretory carrier-associated membrane protein 2	SCAMP2	9	0.6025915390946247	23.17338606044754	22.091326027094823	22.87613459516	23.046170609528573	21.900799222151075	23.655644509650323	23.63658611191055	23.3204746589926	23.4977822094529	23.3677686799042	22.803464354332174	23.29235581445065	23.86769761953045	24.066109270402176	23.207889059305774	23.72861715131215	23.497092593772052	23.505774189125223	24.00588000925947	22.4884579293739	23.48018380969755	24.016531949057324	24.01376950891835	23.296237782449413	22.9197757104326	23.8018228386348	23.647134961325875	23.4602960754981	24.06649892437625	23.3509208817505	23.18429896964345	23.715026102472528	23.382567931234775	23.473771464361626	22.5332370570179	23.540017893162275	23.677824695204748	22.3180227709515	24.6403616134536	23.6729491123575	23.441291131144	23.201662546149976	23.326440815032353	23.074216630741773
O15131;O60684	IMA6_HUMAN;IMA7_HUMAN	Importin subunit alpha-6	KPNA5;KPNA6	4	0.4619056347521696	19.864399526287528	19.728984951468306	19.435410814116572	19.941226616845576	19.502396775885977	18.333147087902553	18.624774113272824	18.386226461276152	19.857194134672326	19.6358628088166	17.107614981964474	19.0821025929602	18.3872410743323	19.89521631371745	18.86210532516375	19.402767611937954	18.90322563484223	19.317052446466327	19.5082332853739	19.648760418281555	18.690819499592894	18.990911165218677	18.25386752154635	19.0547934400772	18.8979191094214	18.7854732402604	18.410382567960127	18.896420194028	19.15026732978828	18.2340544310126	19.085524998184653	19.467326116448852	18.950587150076053	19.467435211119724	19.615631164007475	18.767878922947705	19.151748545454527	19.878315772116576	20.26959975585195	19.79438723930625	19.987181542520148	19.098179425553923	20.29594013709005	20.1697588953032
O15131;O60684;P52294	IMA5_HUMAN;IMA6_HUMAN;IMA7_HUMAN	Importin subunit alpha-6	KPNA1;KPNA5;KPNA6	5	0.546268712174726	22.3766154209	21.6514966183862	22.0740902979067	22.9974398386791	20.58391815029335	20.4002607979387	20.70838761047435	20.2433333910598	21.79307297216075	21.779713833939603	20.902149668322252	21.151943681697603	20.6799490870935	21.8746892112177	19.7280980767794	20.9178166480534	21.3152633040369	22.0140535374349	21.8378012880997	20.95129411346735	21.1819303937286	21.609359188993203	21.76842113599695	20.964671216483403	22.243651516065697	21.9750438443297	21.922654816926247	21.6396217670277	20.8656427282934	21.54843920296895	21.90220701390535	21.9187414764641	21.9221010225963	21.8519727714	22.3258227599895	21.7494864140077	21.6366714251974	22.24002473143	22.3282101324318	21.7657206095458	21.632838498713603	21.5453187740731	21.5491930530291	19.85556070136075
O15143	ARC1B_HUMAN	Actin-related protein 2/3 complex subunit 1B	ARPC1B	37	0.5890715225059834	26.035035619092916	24.72406051560655	25.528795074208	24.65047513087995	26.092085521417353	25.459019054031774	25.3878544124271	23.595345774190047	24.80799414390685	25.497728449757822	24.76701676742975	25.4761549390497	25.55803154056675	25.52750479485145	24.6300579410598	25.8237957690776	25.875779123567696	25.2798764886156	24.99599476068356	24.16656434740705	24.28810104907535	25.2991558827235	25.71158881612525	25.1598371046091	25.45724514767345	25.346313006325257	25.7843370636554	25.2495714704791	25.864094113093	25.5609261341024	25.516440692983075	25.196328905490844	24.9996172656009	25.0112813599476	24.4866616603762	25.993227851887525	25.0843378378236	25.570189918094748	25.393282228856325	25.1116800692289	24.8180563381542	24.4719646859371	24.20775451897792	24.477079957475027
O15144	ARPC2_HUMAN	Actin-related protein 2/3 complex subunit 2	ARPC2	34	0.47300138152803795	25.60662771175095	24.800533300760225	24.8658101498216	23.87334318858785	25.476820098380724	24.2987077153018	24.64927631813945	24.045449844878743	23.96595626602995	24.581930987140876	24.883815485349352	24.5906360845358	24.654337041198147	24.8148351559434	24.194402092702397	24.6268723269142	25.046050112301423	25.2548859430226	23.8844110391571	23.983828888783098	24.245200576271294	25.0557720743178	24.9915987754386	24.63913426002385	24.741788233429048	24.284328005418	24.82899557279175	24.466560401016302	25.1775306717517	24.958045435702797	25.1009063900678	24.3487955725256	24.66711545404855	25.0315677501347	24.33812352756653	25.42185360406605	24.69843676245575	25.11982698163545	25.0024888935127	24.4117013868829	24.1626249834251	24.2626912519581	24.5770913294812	24.9609550194777
O15145	ARPC3_HUMAN	Actin-related protein 2/3 complex subunit 3	ARPC3	23	0.5565172116951077	25.52027544668915	25.4392168516397	25.6832908784149	25.200613569481803	26.1501940057634	25.09931478887605	25.653035886922503	25.026561779322275	24.7038564818454	25.3377823449187	25.3889450137903	25.38214308827685	25.47886417093095	25.594489900059436	25.0547624461287	25.207604748503854	25.4423741610868	25.42367742010807	25.287451110810373	24.8601901135569	24.8761881292804	25.556759220382503	25.4858045627751	24.5784404713185	25.1696295824725	25.08855878309005	25.3747223673973	25.3936745172221	25.545043380636	25.1811759010207	25.5814910833252	25.18391430981355	25.1839339235111	25.264799970286	24.8303372008605	25.50709749467255	25.3010854849893	25.2983632509705	25.3557188012019	25.21283338488275	24.9759602442794	25.07046993264195	24.2312518464576	23.9412414145188
O15155	BET1_HUMAN	BET1 homolog	BET1	3	0.4981468629751749	18.59385888296815	NA	15.0657053804856	NA	NA	NA	NA	NA	NA	NA	NA	NA	17.945382375786224	17.309854665566725	17.550242890030127	17.4852451658918	16.5441311284339	18.0579603153244	16.6829502056806	NA	17.1943206082112	NA	NA	19.1223731738606	17.2494861683909	18.4704102592341	NA	NA	18.260190081127476	17.3176004381573	18.017770527831026	18.46688274266753	16.689494821067473	15.951040958445324	NA	17.2818631610617	17.2655066393516	17.291048006134403	17.011779267422	17.317931303597323	NA	18.385949730098343	NA	NA
O15156	ZBT7B_HUMAN	Zinc finger and BTB domain-containing protein 7B	ZBTB7B	6	0.6284482173578416	18.68971290719	16.642482028482	18.428698795324895	15.9284528085631	18.898760470190048	NA	18.301087575981796	16.7307714632812	16.8889286445175	16.7960841779635	NA	17.731470670610598	18.398278591834	17.5696681208116	NA	16.5656775830998	18.872415292118397	17.855766706372698	17.6492717522285	17.27772391768355	18.1633032995513	17.906438695969	17.0523141552433	17.0857508969737	18.4356359795237	18.055336496871796	17.5704989107621	17.4405098290393	18.06916554761505	16.6188447458106	18.25016722299805	17.486836435699203	18.564546048556	18.518368426239448	18.9586537995472	NA	17.7573615339262	17.7297631175048	18.5633284609958	17.7852466110177	17.9522964130384	17.133263494064	16.4094533109731	NA
O15160	RPAC1_HUMAN	DNA-directed RNA polymerases I and III subunit RPAC1	POLR1C	10	0.6104590762252496	22.3517061104232	21.8379064183454	23.3402493365411	22.59081502477	22.027912999550196	22.2540972229923	22.2412134657132	23.3406191290727	23.2188822158453	23.02738353960875	21.3947904004195	21.3024576376361	21.1718913898215	22.4818203380189	21.619463455912047	21.8983728383248	22.0593081335539	22.3684364967631	22.457986608397903	22.30020934220415	21.87392182232065	22.51332287968095	23.0578160386844	21.93208741662145	21.84415105044085	22.681863678578452	22.1319852010484	21.676401333140227	21.6685795501351	21.2813026415268	21.8695964311732	22.47172584387385	22.14998581790035	21.7904251503686	23.1054619067976	21.5705930850125	22.093071753228	22.6175258014117	21.886592307390274	21.81409963764245	22.7797653022719	21.7006884957636	23.0597753845328	21.9357251731551
O15162	PLS1_HUMAN	Phospholipid scramblase 1	PLSCR1	2	0.45934457241278426	16.95429105037795	NA	NA	15.1717510810272	NA	19.072231093792496	NA	NA	NA	17.1643728800317	NA	15.8697433855366	NA	18.40128650525105	NA	NA	NA	17.1755782997244	NA	NA	NA	NA	NA	NA	16.6143775088037	NA	17.730230574758	16.8030863682567	NA	NA	NA	NA	NA	17.3071303486177	NA	NA	17.2854833565993	18.9334396903796	16.4137269156932	NA	NA	NA	NA	NA
O15164	TIF1A_HUMAN	Transcription intermediary factor 1-alpha	TRIM24	19	0.6210738107045005	18.70659848211855	21.5086618443719	19.3601125446333	18.9559591409311	20.8607353023058	18.0915279071571	20.0219960819973	18.8426905597729	19.573427077188697	19.510915130655896	19.67025499014	19.8877032154655	19.9661776178584	18.528341204900094	18.49113980827185	18.58957288207787	18.4789686905605	19.010497690191	19.06437246035635	19.515099629468295	19.53523524732	17.451969172573925	19.715643222378247	19.88631109506035	20.175630307901855	19.19829174867325	18.64933749082805	18.854969157737	18.395448612908773	17.592658401969548	19.114362349829378	18.7162477421013	19.7000721647536	19.0406658308519	20.065832220444776	NA	19.067604075736597	20.0386112799298	18.81465317581075	18.9791723112249	20.7781762472112	19.088606936179	19.6762473641395	NA
O15165	LRAD4_HUMAN	Low-density lipoprotein receptor class A domain-containing protein 4	LDLRAD4	2	0.40511183492372166	18.935825470070096	NA	NA	17.9175569045212	NA	21.281618842891497	20.2756296802902	NA	NA	NA	17.7764999997673	NA	20.91162992476535	21.79901307474	NA	20.72771547904985	21.2080279823527	19.9343131692629	NA	18.4914372014206	21.7691030595017	19.54983441761	20.5376462791263	NA	20.4644548549683	19.958371778638	21.3011808379067	21.648702670963097	21.1441770153671	21.2136028050953	NA	20.03119247335145	NA	20.1281917032488	21.4621758118534	NA	20.56586461669	NA	19.24080072665765	NA	19.4112307385856	21.995161507118496	NA	NA
O15173	PGRC2_HUMAN	Membrane-associated progesterone receptor component 2	PGRMC2	13	0.716607508651329	23.2517858733365	22.41842162348095	23.4599396776689	22.98593916837015	23.152887600623004	23.2929672608633	23.383535694985603	23.7143442792407	23.197064484265447	22.5530479015639	23.670937680285952	22.767559459549673	23.6416507514831	23.7229961068694	23.7577596154526	23.337121524823026	22.987146242737506	23.104791411187172	23.81680599543325	23.9106119323319	23.061667384005094	23.696010676644335	22.977329531309476	22.626607393275723	23.28726158237395	23.205161162922	23.0557769636766	23.34761106116	23.433047716696674	23.51526076508995	23.05519986302705	23.576701915844552	23.16377192389203	23.539731153689104	23.352684134304543	23.2619771364826	23.553158441409025	22.862851241219072	24.1557407750379	23.00664973879808	23.0932145613261	23.76401981034865	23.134025751395225	22.09162064168913
O15198;P84022;Q15796	SMAD2_HUMAN;SMAD3_HUMAN;SMAD9_HUMAN	Mothers against decapentaplegic homolog 9	SMAD2;SMAD3;SMAD9	2	0.4476736311583991	21.191613383641553	22.16533108686005	20.05247173254545	22.9836248316522	23.4888702465762	23.23396993349615	21.9216744239209	21.8300346536733	23.16233624882195	21.904967557369503	23.0763989430595	22.556673288012803	21.846436774487906	22.240442193873804	22.70242551586415	22.040260587456302	21.8540208673028	21.809395988400404	22.2765397513245	22.2572664718589	23.0004472822284	22.908760620565506	21.9373461066252	23.0304799057862	22.48149585531135	22.335321587170203	21.58103890918315	22.619280940081	20.3650925928084	22.9461656513666	21.60745361892615	22.0818220574413	21.220881256575	22.25478257425675	22.7140713372094	21.54984521157155	21.31620635031085	22.50433048044995	22.208332034134106	22.2007159848191	22.438300740936658	21.9025946815368	22.5378901334607	23.0268323930044
O15198;P84022;Q15796;Q15797;Q99717	SMAD1_HUMAN;SMAD2_HUMAN;SMAD3_HUMAN;SMAD5_HUMAN;SMAD9_HUMAN	Mothers against decapentaplegic homolog 9	SMAD1;SMAD2;SMAD3;SMAD5;SMAD9	3	0.4775171317374816	21.145632687947497	21.6231420144804	21.0972343731123	21.3517819478665	21.3509684027277	20.5248948585146	20.62046994253775	21.5810118773568	21.99633693070735	20.020228086531	21.0796151384801	22.159740863458	20.33060753723695	21.6783490114068	21.7354372112441	21.246178906692094	19.9036732985706	21.4168715986345	21.717026592424094	20.53629462622295	22.2673364707593	21.161422427754	19.34060294497045	21.4291565910064	21.2627001407712	22.0022480683559	19.9508976255484	22.25268930935675	21.4117760484619	21.6878001826645	21.67508363655005	22.0218047316862	21.5096310881559	20.8605490925465	22.0260314655888	21.5770336092494	21.9413027510516	22.127469636705797	21.7158896649749	21.8544570522583	21.5823087745729	21.5738700065266	21.9682597627874	20.1779697125172
O15204	ADEC1_HUMAN	ADAM DEC1	ADAMDEC1	6	0.4981213068399308	NA	18.6715828341491	NA	18.6592064803586	NA	17.1798602724554	NA	NA	NA	NA	NA	NA	NA	NA	NA	NA	NA	NA	NA	NA	NA	NA	NA	NA	NA	NA	17.7974663368407	NA	NA	NA	NA	NA	NA	NA	NA	NA	NA	16.4595462049097	NA	NA	NA	NA	NA	23.47749046557835
O15211	RGL2_HUMAN	Ral guanine nucleotide dissociation stimulator-like 2	RGL2	19	0.5957868057335561	20.41130480970232	18.7750025778445	19.1912600064857	19.88985991708935	18.707373873962	20.872993857264824	21.339016392749222	20.384221309959475	20.8401075524938	19.7709498086141	19.7497942671204	20.85773633802005	20.13489929018355	20.29436828572612	20.6554304632238	20.749772425160877	20.94102457610992	19.8483956884841	20.399400970988147	20.015135107902324	20.720104911590848	20.5295736515373	20.562729715307373	21.294688024302125	20.9879476920591	20.522063128037196	21.068426793919624	20.446005323197923	19.773699037553996	20.809443510269247	20.5477486844724	20.94892051516015	20.9389249387196	20.6129301159693	20.57393165266045	19.0251226475886	20.903585711022	20.39848481196475	21.948944389732024	20.776728912931652	18.983818456160648	20.735154699573748	21.020445310293542	20.913614574795577
O15213	WDR46_HUMAN	WD repeat-containing protein 46	WDR46	12	0.6443715774037305	18.0805043104686	19.6046387882567	20.703963139703603	19.5316913372993	NA	17.8134639370594	18.017256632917103	16.383136151053797	19.601932011852	19.53062391927885	NA	NA	18.2871761058902	19.0001161451565	17.8557509494709	18.000535561154052	17.9632177342643	19.234881950702057	NA	18.1697212868032	18.8581275836935	18.7169335563931	18.9900152826271	NA	18.1438867962217	NA	18.62652432656335	18.55904133756485	16.929877186705	18.7245411230942	17.701670787084375	18.2281129978495	18.940863536589347	18.81435468213605	18.7918547791458	19.02562251364855	18.2975901993142	19.9661171432389	17.613082970220248	18.9285731929793	19.1101359354372	17.805990554073	18.9919027398511	NA
O15217	GSTA4_HUMAN	Glutathione S-transferase A4	GSTA4	3	0.6325179386848876	NA	22.587129978377476	20.079305030158427	19.784507326458623	NA	17.22319236528272	NA	19.1523309041831	NA	NA	NA	17.212248488635325	NA	NA	NA	NA	18.4916841374337	18.0850641999294	NA	21.910713229536825	NA	NA	19.956763795007824	NA	NA	NA	NA	18.7399188346521	NA	NA	16.8926164365027	18.1947286524151	18.494349120136647	17.42731252145135	NA	NA	18.601012443064	18.4200939870396	18.6839283310939	15.630840200991	18.490206524227226	NA	NA	NA
O15226	NKRF_HUMAN	NF-kappa-B-repressing factor	NKRF	14	0.6299880734863511	20.9676599752335	22.241256201583003	21.58124234944045	21.409132677775297	20.661427215448597	18.86420416623765	20.170653130670452	20.4829582001992	21.03596948305295	21.189653055874352	19.5400493995624	18.649144061396196	20.8546419367901	19.806733163501494	20.0919734071429	20.30602630953885	21.25533690858665	19.46332742543225	19.93838906509147	21.369161169921348	20.27617379648972	20.394009420244203	19.76662238574315	17.8206895008596	20.002222098285777	20.50026069932825	20.0336365967628	NA	NA	19.4666932116113	19.574759017414873	19.74601310677665	20.327785160871827	19.737091031121	19.7685576511824	20.5738139954004	19.018342342723948	20.909580434479903	18.81563775744255	20.0716056220416	21.3675415403723	20.077300512471023	20.656007695423824	NA
O15228	GNPAT_HUMAN	Dihydroxyacetone phosphate acyltransferase	GNPAT	13	0.6327817811555345	17.5490293205174	18.9148856044429	19.145605749680897	15.8121176722258	17.7268031994176	18.1563659249572	19.09490949687615	18.0259877195062	18.15387911496355	19.06106213189235	17.9441281115269	19.3609783554458	15.966095094300476	17.7794607347882	15.8863790332031	17.889343917052898	17.8798113024407	17.540779818715574	18.11872609632725	19.412470937440553	17.9761264358264	19.0668348481888	18.908652315821996	NA	19.266226463280496	19.3795041765918	19.383060572108448	19.2728541850226	18.5618974981372	17.91035894337815	17.9903347733556	18.3108510818627	19.6618342122873	17.90677208462665	18.8968444923455	17.9225916784451	17.4750355297035	18.486995305921475	17.713050041271526	18.65919019272645	18.6908062485073	17.57706851441266	18.8896018405129	NA
O15229	KMO_HUMAN	Kynurenine 3-monooxygenase	KMO	24	0.856988827351203	18.480044330004297	NA	NA	NA	NA	18.336728755869153	18.8809156575539	NA	NA	17.7318248458626	18.2833792361331	18.9500609199206	20.0295616122388	NA	NA	17.810095066781898	13.8445315445082	NA	NA	18.185698393293	17.62441062427675	18.801615982036047	16.9423377622109	20.94714766040625	19.384449208745725	18.7148774834114	20.1866302060497	15.7360956315308	18.889601889324247	NA	18.3801527257486	17.8592841097596	NA	19.3303090204963	18.2164785756933	17.8674862868456	20.16580556693755	NA	NA	19.228495627051153	NA	18.087513357593306	NA	NA
O15230	LAMA5_HUMAN	Laminin subunit alpha-5	LAMA5	88	0.7255777448548684	19.980533152301	20.77810344153545	18.37963584937385	21.645537627185	18.8579859114423	21.42350692213895	21.70492637195727	21.255557604235	19.984845370544495	19.55572463032536	20.71464821878649	20.373072495994975	21.544143239365745	18.8977222384349	22.0083176852258	20.09718644146415	21.506812481956	19.89622677278634	21.20870888590995	20.358103051956327	22.50531383968705	21.008286186999857	19.77564756063135	20.2930752619589	20.047095508783276	19.793992585806052	19.144937330818927	22.040964784372573	20.2370317982262	21.95296421985758	20.0611868473546	21.0188602893592	20.530099257374275	18.7815384538797	19.07468136873605	20.2273418592434	20.7235621034022	19.28886667324893	21.1441169247939	21.8195837812638	21.13294984004285	18.649431219666	20.438693774458947	21.42913763016465
O15231	ZN185_HUMAN	Zinc finger protein 185	ZNF185	42	0.7514908866256034	18.642298560379	18.461966772911225	19.497002524762	23.1713382964102	20.43048797238075	20.72892498274685	20.4763063576312	20.58798270348275	18.63013622827835	18.70771251596235	18.034373911613	20.29932933146035	18.3496892149593	19.47054131194887	21.7677612255765	20.48684686251515	20.1350833082315	20.440420895560024	18.963137753936874	17.9853146168521	21.75236206068485	18.2101019790245	20.1879461879968	19.42897666578033	20.144142031830697	18.12216866489725	19.5863050916684	20.39316510876465	22.2362415528569	20.1920771313927	21.61428904287235	20.261667891314353	20.363870063317695	20.4551438360032	20.814086000584098	18.536687738649448	20.098127546878928	20.61819314958325	19.56461993942635	19.478286966474315	19.2840038499261	18.9242304240504	23.1072952115266	20.368143766607098
O15232	MATN3_HUMAN	Matrilin-3	MATN3	17	0.7567619865020517	NA	18.0016143054706	NA	NA	NA	20.330446152508703	17.246704358549	18.1662281171637	NA	NA	NA	19.79786771933975	21.452130605596153	18.1461809529562	16.0523115787735	20.6454913682051	19.0276580061096	19.75769205516755	18.1194663203309	NA	18.620436111223	17.7730303048306	19.969496785851703	18.000772578413	19.8079663046812	NA	19.243506059654752	19.132550880118703	20.5052726652379	19.2691010525729	20.7149911985529	18.8376055841065	NA	20.632043718999903	18.4129002086371	18.3796849698967	20.19864646791185	18.535141356952906	18.1282452511463	19.13394967476595	18.8767325082295	20.156547947772303	NA	NA
O15234	CASC3_HUMAN	Protein CASC3	CASC3	3	0.6485907230182538	18.17920983708685	NA	NA	NA	NA	NA	NA	NA	NA	NA	NA	NA	NA	NA	NA	NA	NA	NA	NA	NA	NA	NA	16.7392072970878	NA	NA	NA	NA	NA	NA	NA	NA	NA	NA	NA	NA	NA	NA	NA	NA	NA	NA	NA	NA	NA
O15240	VGF_HUMAN	Neurosecretory protein VGF	VGF	2	-0.09935309832004262	NA	NA	NA	NA	NA	NA	NA	NA	NA	NA	NA	NA	NA	NA	NA	NA	NA	NA	NA	16.403745429672952	NA	NA	NA	NA	NA	NA	NA	NA	NA	NA	NA	NA	NA	NA	NA	NA	NA	NA	NA	NA	NA	NA	NA	NA
O15247	CLIC2_HUMAN	Chloride intracellular channel protein 2	CLIC2	9	0.6283928091557529	20.43477042535025	18.7567972144632	17.755860209439753	19.93488445092025	21.4358634701318	21.405317564218052	21.1686246262474	19.5551879076153	18.71401679220635	20.5197330328821	20.40849454835665	19.895418084122	19.661494933708127	20.0263549223961	21.1000914901685	19.40343530624275	21.0905764635365	19.4990002381579	20.7909405632533	20.113196562172	20.7350744857451	20.7279407248443	19.8907754538439	20.327594238688324	19.9268228156403	20.9229040130187	20.375624000213847	20.9892766094636	19.9310895375163	21.197044326937352	19.156527762649276	20.4734913597583	19.48051147283385	21.0192624910268	19.520550958137	21.243232659914	21.019103141388403	18.2120705753648	19.8081536043327	21.2580507449132	20.74941410916625	17.669577873489402	18.56903302338515	21.3981731403309
O15254	ACOX3_HUMAN	Peroxisomal acyl-coenzyme A oxidase 3	ACOX3	42	0.7427547962476706	21.1650295201362	19.7332037240569	20.564837734384454	19.61410746484135	20.798117978076498	22.39177506601035	21.5995320336419	21.668689715990645	21.008513481839948	22.09217475583045	22.252690592951	21.3108884525124	22.645819578867	22.12215662500385	20.44688426864995	22.182150816215252	21.233635867230575	22.2490474008825	24.506556397855697	23.499220254694052	21.91893010604317	23.14965247912464	21.908279905211597	22.980169291886945	24.207643230049648	22.21363702719235	21.864689016535372	21.60828091711025	22.96933727290235	21.65194408976695	21.59341223838507	21.1764599269194	21.9370028928429	19.505555767256247	22.0576743913976	19.83860264477635	21.9882898980344	20.58820183304345	20.101936227060698	20.6492067237324	16.793333862768876	22.103937241407102	22.190827763649796	21.50961076850495
O15258	RER1_HUMAN	Protein RER1	RER1	9	0.5643118491386181	23.326564380735597	22.84161806636435	21.9454811119313	23.624894163094048	22.812628689870103	21.914390438701503	22.985994669277304	22.031844452714505	22.9485044498366	23.52691335908765	22.865804287371205	23.6188972365458	23.166935780326	23.074495295649903	22.4309538069628	23.3470453996374	22.630906730079104	22.8371002800236	23.199349517905404	22.8928608810615	23.393345109152005	23.18353767746475	23.55686572761425	22.85044860191615	23.0997995274107	24.02851428866555	23.1379373199401	22.739157400168352	24.1979204467587	22.4820668033177	23.3861607928176	22.835941950917103	23.201931233627	22.82996410692495	22.8431191294781	22.9633403359279	23.2409535402096	23.75095228615865	23.55643791127625	22.79027538557635	23.276415609962505	23.332964939205155	22.4103879012666	20.662898084744352
O15260	SURF4_HUMAN	Surfeit locus protein 4	SURF4	9	0.6573204783562626	25.4340315969383	24.383602338689577	24.8396566230792	24.0655720554279	25.122942082369025	24.844566058971825	24.907983120664	25.485875496967424	24.55502092124395	24.93584383072995	25.354028104909503	25.309334751664306	24.9878864480151	24.3031843463053	24.613604048914276	25.00498126335735	24.75322408095	24.9141781312456	24.78075257941645	23.512991676193323	24.895706364084575	25.2291309826159	24.5194681541066	25.4538599533716	24.637785226136252	25.88419517539245	24.65192414654885	24.840172167068673	25.1798824248254	24.675387773140603	25.0753524877065	24.909824835670875	24.96291676405912	23.96480395589085	24.06162248878045	25.01737234635175	24.9784315997023	24.609423709697403	23.588057649868	24.33887088228773	23.87011691794705	25.92716284272172	24.147515336470903	23.3812710912296
O15264	MK13_HUMAN	Mitogen-activated protein kinase 13	MAPK13	15	0.5708931002330341	22.2110613167198	23.612414563767175	22.537319292198347	22.480090896382176	22.3394806013839	22.690519490900073	22.830956185519547	22.6291829970449	22.715826895093898	22.8164404732669	22.1693957961624	21.81484058568345	22.1048612486407	22.148085012518106	22.6194682538852	21.6338370749004	22.1855089463941	21.2748081411756	22.487777833461575	22.783576924113326	22.893351589188025	22.9913782090492	23.19089277246393	22.626511104085147	23.34962825134935	23.28751261960635	22.6932728014398	23.2595316181426	21.7490087002518	22.229639895556552	21.8384549264556	21.277584254780177	22.7797101722674	22.9519735830268	21.484281353862652	22.81892171037	21.8186300970763	23.0183092674793	22.3429565293119	22.648432859229622	21.20733570548225	22.3790035388239	23.019838205947252	23.422395432374103
O15269	SPTC1_HUMAN	Serine palmitoyltransferase 1	SPTLC1	21	0.4816273059824055	21.786986275415902	20.06461446987485	20.871808264404503	20.395392740534906	21.580411507789	20.72631759479052	21.6094069166165	20.9620918692666	19.6612462262676	20.6678299299286	21.9009669424013	20.862469272323352	22.1819359921349	21.123154519003503	20.92984123685505	21.321929917453353	21.1471597550568	21.12669381526648	21.4178363263793	20.6927548486658	21.9676280177218	21.87387038288025	21.3636073991724	20.285949242310103	21.1338595095911	21.70348570338905	21.7675810594546	22.007561824212	21.211400218901304	21.05241284670765	21.77399505989975	21.71584077277415	21.215124277674303	21.0625758545671	21.464670835346404	20.67825448318395	21.84478533481625	20.861037172458257	20.853102732598252	20.947367314325152	21.265109488015177	22.3993668635243	20.9429733514345	20.90424174660985
[truncated: 9,360 more rows]
[truncated: 78 more columns]
